# Supplementary material for: MNMST: topology of cell networks leverages identification of spatial domains from spatial transcriptomics data
Source: Genome Biol. 2024 May 23;25:133. doi: 10.1186/s13059-024-03272-0 (PMC11112797; doi:10.1186/s13059-024-03272-0)
Supplement: Supplementary file 2 — Additional file 2: Supplementary table, differentially expressed genes (DEGs) identified between Domain 2 and Domain 1, Domain 2 and Domain 0, and Domain 1 and Domain 0 in human breast cancer dataset. [file 13059_2024_3272_MOESM2_ESM.xlsx]

## Sheet: Additional File 2
DEGs between DCIS/LCIS and IDC
gene	logFC	AveExpr	t	Pvalue	adjPvale	B	spatialde_pval	spatialde_qval
COX6C	329.862	218.857	50.468	2.08348697027e-313	0	706.125	0	0
CPB1	58.8247	24.7373	38.0031	1.12e-215	3.69e-212	482.41	0	0
HLA-B	55.1771	64.4341	36.5117	9.42e-204	2.65e-200	455.093	0	0
B2M	44.0823	93.8951	22.4136	6.92e-95	3.03e-92	205.571	0	0
TMSB10	43.2904	77.3438	31.8557	1.19e-166	1.56e-163	370.07	0	0
TFF3	30.7425	27.2067	32.2366	1.14e-169	1.73e-166	376.986	0	0
HLA-A	30.5192	54.7955	25.0007	9.87e-114	6.94e-111	248.767	0	0
CD74	29.7375	63.1285	14.9356	8.31e-47	1.22e-44	95.4521	0	0
KRT19	28.3357	114.323	13.9553	1.87e-41	2.22e-39	83.2097	0	0
MT-ND1	23.7766	57.6599	14.3219	2e-43	2.59e-41	87.717	0	0
HLA-C	23.0104	31.1454	30.0109	4.06e-152	4.21e-149	336.757	0	0
ADIRF	19.9431	29.2651	26.1021	5.45e-122	3.98e-119	267.696	0	0
H2AFJ	19.8226	17.1645	33.3662	1.21e-178	1.99e-175	397.552	0	0
MT-CO2	19.0177	93.874	7.72176	2.22e-14	8.09e-13	21.5297	0	0
HLA-DRA	18.182	26.1385	17.2814	1.27e-60	2.56e-58	127.07	0	0
IFI6	18.034	28.33	22.5655	5.73e-96	2.75e-93	208.051	0	0
CFB	17.3236	16.8044	28.6143	3.14e-141	2.81e-138	311.8	0	0
MGP	16.5307	64.6727	3.81752	0.000140888	0.00146158	-0.357491	0	0
ISG15	15.774	28.0125	17.566	2.19e-62	4.63e-60	131.111	0	0
IGFBP5	15.1138	71.7027	11.1719	8.8e-28	6.66e-26	51.9908	0	0
BAMBI	13.9575	13.9165	27.8745	1.64e-135	1.34e-132	298.695	0	0
APOE	13.1802	41.7594	7.13597	1.56e-12	4.96e-11	17.3564	0	0
IL6ST	12.4177	11.1413	31.7387	1e-165	1.23e-162	367.948	0	0
SLC39A6	12.0253	16.7038	21.1325	6.77e-86	2.34e-83	184.967	0	0
SLC9A3R1	11.5427	19.3169	21.8918	3.41e-91	1.32e-88	197.108	0	0
LYZ	11.2143	10.4115	16.6395	1.04e-56	1.93e-54	118.112	0	0
APOC1	11.1088	16.5271	13.352	2.72e-38	3.05e-36	75.9852	0	0
CRABP2	11.0938	15.7876	22.2289	1.42e-93	6.07e-91	202.564	0	0
ZNF703	10.7352	15.6199	20.4075	6.32e-81	2.04e-78	173.578	0	0
RAB11FIP1	9.92849	9.17871	22.5622	6.05e-96	2.84e-93	207.996	0	0
CSTA	9.74483	7.13838	27.7582	1.29e-134	1.01e-131	296.642	0	0
HLA-E	9.69986	15.9261	17.2192	3.07e-60	6.05e-58	126.193	0	0
SCGB2A2	9.48841	5.47899	21.3814	1.27e-87	4.63e-85	188.924	0	0
ACTG1	9.32053	61.7411	9.35147	3.45e-20	1.89e-18	34.7006	1.22e-15	2.75e-14
CST3	8.66099	25.3744	11.6673	4.86e-30	4.02e-28	57.1407	0	0
SCGB1D2	8.60104	4.68573	22.1444	5.62e-93	2.31e-90	201.193	0	0
PFN1	8.26012	25.1444	14.5965	6.32e-45	8.58e-43	91.1491	0	0
TMSB4X	8.14824	31.2411	7.89044	6.17e-15	2.39e-13	22.7873	0	0
PSAP	7.86366	32.6638	7.4003	2.38e-13	8.07e-12	19.202	0	0
HLA-DRB1	7.70138	12.9184	13.2563	8.43e-38	9.22e-36	74.8612	0	0
DDR1	7.67472	9.24368	20.187	1.97e-79	6.16e-77	170.155	0	0
FASN	7.45894	15.1287	15.5473	2.81e-50	4.46e-48	103.392	0	0
LGALS3BP	7.4231	19.3372	13.9975	1.12e-41	1.33e-39	83.7251	0	0
FAM234B	7.03245	7.43513	20.1467	3.69e-79	1.1e-76	169.531	0	0
TFF1	6.65464	7.47728	17.0344	4.18e-59	8.07e-57	123.597	0	0
IER3	6.63037	7.57408	18.3233	3.61e-67	8.17e-65	142.063	0	0
FCGRT	6.39588	6.75553	18.7757	4.4e-70	1.08e-67	148.737	0	0
ERLIN2	6.30318	5.07369	23.3325	1.75e-101	9.34e-99	220.688	0	0
CALML5	6.28112	25.7335	8.99926	7.5e-19	3.8e-17	31.6641	0	0
UGCG	6.17745	4.87754	22.2089	1.97e-93	8.23e-91	202.24	0	0
SERPINA3	6.15553	10.7138	10.509	6.92e-25	4.68e-23	45.392	0	0
RPS27A	5.9958	21.3295	10.1589	2.04e-23	1.28e-21	42.0453	2.44e-15	5.36e-14
TNFSF10	5.97918	9.22551	15.7141	3.06e-51	5.06e-49	105.596	0	0
ABHD2	5.97037	4.60304	23.6164	1.53e-103	9.1e-101	225.412	0	0
RPS18	5.855	52.7755	5.93134	3.81e-09	8.76e-08	9.74222	1.08e-13	2.02e-12
HLA-DRB5	5.82852	8.9261	11.8097	1.05e-30	9.15e-29	58.6542	0	0
SCD	5.82217	8.17652	15.9773	8.95e-53	1.52e-50	109.106	0	0
TAP1	5.79576	5.7417	18.9654	2.57e-71	6.48e-69	151.565	0	0
TBC1D9	5.77797	5.97802	20.1841	2.06e-79	6.35e-77	170.11	0	0
SNHG25	5.5376	13.8543	11.8993	4e-31	3.53e-29	59.6148	2.22e-16	5.24e-15
RPL26	5.39635	17.6047	10.679	1.29e-25	9.02e-24	47.052	6.44e-15	1.37e-13
RNASEK	5.33485	10.2104	13.6198	1.11e-39	1.26e-37	79.1626	0	0
TAPBP	5.3054	13.5372	11.6558	5.49e-30	4.52e-28	57.0191	0	0
TOB1	5.00152	6.9522	16.6361	1.09e-56	2.01e-54	118.065	0	0
TYMP	4.92324	11.4791	10.4129	1.77e-24	1.17e-22	44.4638	0	0
XBP1	4.65107	27.5531	7.09076	2.14e-12	6.7e-11	17.047	0	0
PVALB	4.61433	3.56002	21.9711	9.42e-92	3.78e-89	198.388	0	0
IGFBP4	4.61366	16.0949	6.38341	2.37e-10	6.32e-09	12.4449	0	0
HLA-DPA1	4.6029	6.24417	12.5907	1.86e-34	1.84e-32	67.2212	0	0
IFT122	4.57204	5.08056	16.669	6.92e-57	1.3e-54	118.518	0	0
PSME1	4.53978	9.58757	13.0116	1.48e-36	1.56e-34	72.0173	0	0
CXCL9	4.4662	2.91279	14.5901	6.86e-45	9.25e-43	91.0678	0	0
ACADSB	4.45684	4.78241	17.1256	1.16e-59	2.26e-57	124.875	0	0
IFIT1	4.41197	4.65242	15.6709	5.44e-51	8.86e-49	105.024	0	0
TMEM150C	4.36849	9.74188	12.0641	6.63e-32	6.1e-30	61.396	0	0
S100G	4.35581	4.12325	14.1705	1.32e-42	1.68e-40	85.8449	0	0
NDUFB4	4.28315	8.39829	12.6247	1.27e-34	1.27e-32	67.604	0	0
GRB2	4.26306	4.83229	16.8701	4.2e-58	8.02e-56	121.304	0	0
CLDN7	4.23592	7.65794	13.6874	4.89e-40	5.6e-38	79.9717	0	0
GABARAP	4.16927	8.87473	12.372	2.19e-33	2.11e-31	64.7779	0	0
HEBP1	4.06941	4.7109	14.6589	2.86e-45	4e-43	91.9351	0	0
WWP1	4.03277	5.56915	14.7734	6.66e-46	9.36e-44	93.3849	0	0
SPDEF	4.02671	11.3306	10.2344	9.91e-24	6.38e-22	42.7588	0	0
EIF4A1	4.00859	13.4346	9.48273	1.07e-20	6.01e-19	35.8585	1.14e-11	1.67e-10
C1QB	3.96129	7.96259	8.69432	9.92e-18	4.68e-16	29.1186	0	0
HLA-DPB1	3.86412	6.89433	9.753	9.14e-22	5.41e-20	38.287	0	0
VAMP8	3.82924	5.94232	14.0081	9.8e-42	1.18e-39	83.8541	0	0
PSMB8	3.8016	5.66109	14.9017	1.29e-46	1.88e-44	95.0181	0	0
FCGR3B	3.76335	1.60602	21.9372	1.63e-91	6.42e-89	197.842	0	0
KLHDC7B	3.75318	1.86772	20.1526	3.37e-79	1.02e-76	169.622	0	0
STAT1	3.62025	5.86978	12.7628	2.62e-35	2.67e-33	69.1668	0	0
SELENOP	3.57495	6.71472	9.4376	1.6e-20	8.86e-19	35.4588	0	0
HSP90AB1	3.47283	34.6496	5.02183	5.8e-07	9.67e-06	4.8787	1.05e-13	1.96e-12
TMEM101	3.44838	4.51173	14.1037	3.02e-42	3.74e-40	85.0235	0	0
YWHAE	3.42493	7.13198	11.8292	8.55e-31	7.48e-29	58.8625	0	0
SYNGR2	3.40076	11.8288	8.27927	2.94e-16	1.26e-14	25.7805	1.4e-14	2.86e-13
FARP1	3.34412	2.89097	19.5169	6.03e-75	1.67e-72	159.877	0	0
NDUFB9	3.31654	10.5037	9.11911	2.66e-19	1.39e-17	32.6858	0	0
WBP1	3.25062	3.92694	13.6914	4.66e-40	5.37e-38	80.02	0	0
P4HB	3.23412	15.5972	6.65577	4.08e-11	1.16e-09	14.1634	4.33e-07	3.46e-06
RHOB	3.20482	6.45388	10.7132	9.19e-26	6.46e-24	47.3887	0	0
C1QA	3.17755	8.61784	5.98203	2.82e-09	6.62e-08	10.0359	0	0
TSPAN1	3.06789	3.13963	14.9987	3.68e-47	5.49e-45	96.2613	0	0
MPC2	3.05519	4.33895	12.9432	3.28e-36	3.41e-34	71.2292	0	0
PSME2	3.04846	5.85269	11.192	7.15e-28	5.48e-26	52.1957	0	0
TMCO1	2.99275	4.25413	11.9231	3.09e-31	2.75e-29	59.8706	0	0
NECTIN2	2.98746	5.6106	10.9705	6.91e-27	5.04e-25	49.9503	0	0
HLA-DQB1	2.96822	4.32336	10.5729	3.69e-25	2.51e-23	46.0127	0	0
PCBP1	2.92991	6.59106	10.164	1.94e-23	1.23e-21	42.0929	0	0
COX7C	2.89204	14.6445	6.85885	1.05e-11	3.13e-10	15.4884	1.04e-07	9.13e-07
DSP	2.88498	7.16839	8.27592	3.02e-16	1.29e-14	25.7541	0	0
ERBB2	2.87668	6.63106	10.4675	1.04e-24	7e-23	44.9903	0	0
VIRMA	2.85411	3.05122	15.0064	3.33e-47	5.01e-45	96.3595	0	0
MESP1	2.8369	2.79753	13.9258	2.69e-41	3.17e-39	82.8511	0	0
PDCD4	2.81489	4.10061	11.7201	2.76e-30	2.36e-28	57.6996	0	0
ILF2	2.77285	5.61394	10.3057	4.99e-24	3.27e-22	43.4371	0	0
NAA38	2.73312	5.44287	10.2529	8.3e-24	5.37e-22	42.9346	0	0
HK2	2.72585	1.9626	15.7916	1.09e-51	1.81e-49	106.626	0	0
PRDX2	2.72409	7.33927	8.40368	1.08e-16	4.8e-15	26.7657	0	0
BCL2	2.71854	2.98927	13.6027	1.36e-39	1.54e-37	78.9582	0	0
OST4	2.71806	8.29595	8.02739	2.14e-15	8.54e-14	23.8267	2.19e-10	2.75e-09
PLPBP	2.71365	2.37748	15.9996	6.63e-53	1.13e-50	109.405	0	0
CALR	2.7125	13.0903	6.10563	1.34e-09	3.27e-08	10.762	9.26e-09	9.43e-08
ANXA6	2.69312	6.07894	8.63599	1.61e-17	7.53e-16	28.6406	7.18e-14	1.37e-12
CTPS2	2.68622	2.88543	12.3903	1.78e-33	1.73e-31	64.9808	0	0
PSMB9	2.66331	3.96379	12.3355	3.29e-33	3.16e-31	64.3739	0	0
EIF5A	2.64866	7.54152	7.53458	8.92e-14	3.11e-12	20.1632	9.51e-10	1.11e-08
SPCS1	2.6473	5.08905	10.1664	1.9e-23	1.2e-21	42.116	0	0
LINC02224	2.62979	1.24896	21.5106	1.6e-88	6.04e-86	190.988	0	0
COLEC12	2.59278	2.09876	15.6431	7.88e-51	1.27e-48	104.656	0	0
CD24	2.56312	16.6872	4.77556	1.99e-06	3.05e-05	3.69547	0	0
HACD3	2.56253	4.33541	10.7594	5.8e-26	4.09e-24	47.8444	0	0
RABEP1	2.55346	3.3295	13.0188	1.36e-36	1.45e-34	72.1002	0	0
NAPA	2.54919	5.49352	9.58536	4.23e-21	2.44e-19	36.7737	1.89e-15	4.18e-14
CGA	2.50281	4.14593	7.85958	7.81e-15	2.99e-13	22.5554	0	0
EXOC2	2.49681	1.85138	17.9366	1.04e-64	2.29e-62	136.435	0	0
SERPINB6	2.45257	5.46645	8.56513	2.89e-17	1.32e-15	28.0639	3.72e-14	7.34e-13
JUP	2.43219	7.08564	8.37955	1.31e-16	5.77e-15	26.5736	0	0
PLEKHF2	2.42013	4.97757	10.0538	5.53e-23	3.42e-21	41.0595	0	0
PPT1	2.35276	3.78579	10.9963	5.32e-27	3.91e-25	50.2098	0	0
HLA-DQA1	2.35076	2.79446	10.3518	3.2e-24	2.1e-22	43.8771	0	0
HIST1H2AC	2.34552	6.64544	8.19536	5.73e-16	2.39e-14	25.1236	0	0
PRLR	2.34443	2.72876	11.5764	1.28e-29	1.04e-27	56.1814	0	0
MIEN1	2.32301	4.27051	10.7979	3.94e-26	2.79e-24	48.2261	0	0
TSTD1	2.31441	5.32386	8.99527	7.76e-19	3.9e-17	31.6302	0	0
FLOT1	2.31195	5.31462	8.15669	7.78e-16	3.2e-14	24.8228	6e-13	1.04e-11
TPD52	2.30545	7.13149	7.57486	6.63e-14	2.33e-12	20.4547	4.85e-13	8.5e-12
METRN	2.28227	6.20877	7.6618	3.48e-14	1.26e-12	21.0887	0	0
CIRBP	2.27637	7.10925	7.40668	2.27e-13	7.72e-12	19.2473	5.47e-09	5.77e-08
CANT1	2.2733	5.61392	8.03376	2.04e-15	8.14e-14	23.8754	2.63e-14	5.27e-13
RPS7	2.25021	12.7923	5.16473	2.77e-07	4.86e-06	5.59157	2.68e-06	1.89e-05
COL9A2	2.23485	2.76156	12.9576	2.77e-36	2.9e-34	71.3952	0	0
NFATC4	2.22114	3.87319	9.15546	1.94e-19	1.03e-17	32.998	0	0
SRP14	2.17857	10.6205	5.77934	9.3e-09	2.01e-07	8.87576	7.79e-06	5.07e-05
DCAF10	2.17651	2.57285	12.2624	7.42e-33	7.03e-31	63.5669	0	0
XAF1	2.15727	3.51444	8.93212	1.33e-18	6.6e-17	31.0969	0	0
FAM110A	2.12693	2.94226	11.0611	2.75e-27	2.05e-25	50.8639	0	0
BRF2	2.11712	2.22134	12.6746	7.18e-35	7.25e-33	68.1667	0	0
WDR83OS	2.1063	5.58026	7.43477	1.85e-13	6.33e-12	19.4472	1.02e-12	1.71e-11
TXNDC17	2.10423	3.67434	10.0743	4.55e-23	2.83e-21	41.251	0	0
IRF9	2.09762	3.27751	10.6021	2.77e-25	1.91e-23	46.2978	0	0
SDC1	2.08863	5.23549	8.43768	8.2e-17	3.67e-15	27.0373	0	0
RPL9	2.07893	19.6605	3.76775	0.000171799	0.00174637	-0.543925	0.00539204	0.0179674
PDIA3	2.06775	6.89897	7.2464	7.16e-13	2.33e-11	18.1199	2.83e-10	3.53e-09
YWHAQ	2.0623	4.08773	9.04896	4.89e-19	2.5e-17	32.0863	1.44e-15	3.23e-14
ATP2A3	2.03248	4.44259	7.5932	5.79e-14	2.05e-12	20.5879	2.22e-15	4.89e-14
CRIP2	2.0145	10.0873	5.3982	7.94e-08	1.51e-06	6.79753	9.14e-08	8.09e-07
SRARP	2.00538	4.11713	8.93603	1.29e-18	6.43e-17	31.1298	0	0
KRT8	-77.2616	102.114	-42.5658	5.48e-252	2.7e-248	565.574	0	0
RPLP1	-48.7274	101.479	-34.4682	2e-187	3.94e-184	417.68	0	0
RPL41	-42.8557	143.556	-23.7521	1.57e-104	9.64e-102	227.678	0	0
KRT18	-38.9914	69.0959	-31.2735	4.76e-162	5.51e-159	359.522	0	0
S100A11	-37.1711	51.3061	-42.2596	1.46e-249	5.73e-246	560.024	0	0
RPS27	-36.4483	85.3422	-29.124	3.44e-145	3.22e-142	320.879	0	0
CXCL14	-36.0279	19.2561	-50.8758	1.65738036e-316	3.26338193418e-312	713.212	0	0
MT-CO3	-26.7993	117.021	-8.74139	6.69e-18	3.2e-16	29.5064	0	0
CCND1	-26.6596	21.4644	-49.3541	6.67e-305	4.38e-301	686.672	0	0
RPL8	-22.1911	39.0754	-28.1891	6.13e-138	5.25e-135	304.257	0	0
RPS14	-20.7764	48.4359	-23.3765	8.43e-102	4.63e-99	221.418	0	0
MT-ATP6	-19.0547	82.253	-7.62896	4.44e-14	1.59e-12	20.8484	0	0
AGR2	-18.9118	15.3065	-36.2964	4.96e-202	1.22e-198	451.149	0	0
TCEAL4	-17.7704	26.1947	-27.3542	1.62e-131	1.23e-128	289.532	0	0
RPS2	-17.6354	39.2665	-23.1285	5.23e-100	2.71e-97	217.308	0	0
HSPB1	-16.8624	34.6661	-23.4516	2.41e-102	1.39e-99	222.666	0	0
RPL13	-16.8314	75.1059	-13.2812	6.28e-38	6.9e-36	75.1537	0	0
RPL17	-15.6568	38.6159	-20.0642	1.33e-78	3.9e-76	168.257	0	0
RPL39	-15.507	41.8852	-19.7221	2.6e-76	7.32e-74	163.005	0	0
MUC1	-15.3509	51.991	-15.4939	5.69e-50	8.9e-48	102.691	0	0
FN1	-15.3282	19.2829	-17.3128	8.14e-61	1.65e-58	127.514	0	0
MT-CYB	-14.9286	57.9691	-8.61553	1.91e-17	8.9e-16	28.4737	0	0
COL1A1	-14.5278	22.0438	-12.8351	1.14e-35	1.18e-33	69.9911	0	0
MT2A	-13.8042	30.0488	-18.3587	2.14e-67	4.9e-65	142.582	0	0
RPSA	-13.3441	30.6699	-20.929	1.72e-84	5.73e-82	181.75	0	0
RPS21	-13.2508	41.2314	-16.748	2.31e-57	4.37e-55	119.61	0	0
RPL10	-13.2464	59.1337	-13.144	3.15e-37	3.39e-35	73.5513	0	0
CRIP1	-13.2346	60.2606	-11.6683	4.81e-30	3.99e-28	57.1509	0	0
TUBA1B	-12.3703	19.7651	-22.4956	1.81e-95	8.27e-93	206.908	0	0
COL1A2	-12.2688	21.7085	-10.8421	2.53e-26	1.81e-24	48.6653	0	0
RPL15	-11.9563	32.7542	-17.9784	5.63e-65	1.26e-62	137.04	0	0
RPL34	-11.7366	23.0936	-18.3804	1.56e-67	3.65e-65	142.9	0	0
MIF	-11.5098	55.2696	-9.47651	1.13e-20	6.32e-19	35.8033	0	0
DEGS1	-11.5093	7.14269	-34.3934	7.91e-187	1.42e-183	416.313	0	0
GFRA1	-11.3107	8.40929	-35.0279	6.81e-192	1.49e-188	427.919	0	0
NUPR1	-11.258	30.3492	-14.0602	5.16e-42	6.31e-40	84.4903	0	0
RPL14	-10.9434	21.7051	-20.9388	1.47e-84	4.99e-82	181.904	0	0
MORF4L2	-10.788	17.2431	-22.8706	3.75e-98	1.85e-95	213.055	0	0
UQCRQ	-10.2692	21.3255	-20.8987	2.77e-84	9.09e-82	181.273	0	0
GAPDH	-10.1414	49.339	-8.5821	2.51e-17	1.16e-15	28.2016	0	0
LY6E	-9.83205	18.3545	-18.6174	4.65e-69	1.12e-66	146.391	0	0
MAGED2	-9.78356	13.3627	-22.9695	7.31e-99	3.69e-96	214.684	0	0
RPL32	-9.77007	39.5374	-12.6699	7.58e-35	7.61e-33	68.1134	0	0
PTMA	-9.27526	31.4252	-13.0178	1.38e-36	1.46e-34	72.0889	0	0
S100A16	-9.1532	17.1172	-18.604	5.68e-69	1.35e-66	146.192	0	0
GNG5	-8.76035	7.49743	-30.8402	1.24e-158	1.36e-155	351.69	0	0
DEGS2	-8.74257	8.0516	-29.5271	2.47e-148	2.44e-145	328.083	0	0
TTLL12	-8.73755	5.43125	-31.9312	3.01e-167	4.23e-164	371.439	0	0
COL3A1	-8.65257	12.01	-12.8162	1.42e-35	1.46e-33	69.7748	0	0
RPS26	-8.60972	21.3111	-16.4598	1.25e-55	2.21e-53	115.644	1.11e-15	2.5e-14
RPS12	-8.58345	29.5995	-10.6918	1.14e-25	7.97e-24	47.1778	0	0
RPL7	-8.47637	26.4259	-15.0231	2.69e-47	4.07e-45	96.5738	6e-13	1.04e-11
RPS3A	-8.27774	20.6744	-14.4942	2.3e-44	3.09e-42	89.8646	0	0
S100A13	-7.86439	14.5085	-17.8914	2e-64	4.37e-62	135.781	0	0
RPL36A	-7.62117	22.1308	-13.1485	2.99e-37	3.24e-35	73.6037	4.79e-10	5.79e-09
RPL35	-7.61711	34.5313	-10.4485	1.25e-24	8.37e-23	44.8065	0	0
GAS5	-7.50637	9.88274	-19.8155	6.19e-77	1.77e-74	164.434	0	0
RPL18	-7.45367	31.5646	-9.69286	1.59e-21	9.25e-20	37.7415	0	0
PPIA	-7.42638	29.9384	-11.3495	1.39e-28	1.09e-26	53.8154	6.14e-08	5.59e-07
HSPA1A	-7.36351	14.2608	-17.5313	3.6e-62	7.54e-60	130.615	0	0
PPDPF	-7.21994	12.0497	-19.4074	3.2e-74	8.76e-72	158.216	0	0
RPLP0	-7.15051	28.6144	-11.3134	2.03e-28	1.57e-26	53.4426	8.44e-15	1.76e-13
RPS15A	-6.77827	21.5832	-12.3926	1.74e-33	1.69e-31	65.0064	2.31e-11	3.26e-10
RACK1	-6.772	23.3751	-12.0098	1.2e-31	1.09e-29	60.8077	8.38e-13	1.42e-11
RPL12	-6.72344	22.2211	-10.6012	2.79e-25	1.92e-23	46.2888	0	0
MYL6	-6.65994	41.1367	-8.05767	1.69e-15	6.77e-14	24.0587	5.74e-10	6.9e-09
RPLP2	-6.6553	31.8424	-9.25074	8.42e-20	4.54e-18	33.8217	0	0
H3F3A	-6.55161	23.6841	-11.6396	6.53e-30	5.36e-28	56.847	2.87e-09	3.14e-08
RPL7A	-6.43	23.0271	-10.8149	3.32e-26	2.36e-24	48.3951	6.66e-16	1.52e-14
RPL37A	-6.39025	40.5125	-7.68882	2.84e-14	1.03e-12	21.287	1.38e-08	1.36e-07
CTSD	-6.30822	30.8044	-5.78975	8.75e-09	1.9e-07	8.93444	0	0
HMGN2	-6.08115	11.614	-16.1511	8.51e-54	1.48e-51	111.446	0	0
PTMS	-6.07178	17.1469	-12.5937	1.8e-34	1.79e-32	67.2543	0	0
IFITM3	-6.04382	42.3066	-6.96948	4.95e-12	1.52e-10	16.2259	1.37e-13	2.52e-12
POLR2L	-5.93786	12.5514	-14.6526	3.1e-45	4.27e-43	91.856	0	0
RPL37	-5.78298	40.0339	-7.49443	1.2e-13	4.12e-12	19.8742	2.31e-07	1.92e-06
AQP3	-5.74178	6.03095	-23.3763	8.46e-102	4.63e-99	221.414	0	0
IFI27	-5.62377	50.4408	-5.16811	2.72e-07	4.79e-06	5.60866	0	0
TMA7	-5.60016	12.8386	-14.2205	7.09e-43	9.06e-41	86.4619	4.14e-13	7.3e-12
RPS3	-5.5881	18.2164	-9.50532	8.72e-21	4.94e-19	36.0592	0	0
ACTB	-5.58236	63.295	-4.52799	6.48e-06	8.96e-05	2.56399	0	0
SELENOW	-5.54004	13.2182	-13.2834	6.12e-38	6.77e-36	75.1793	0	0
GALNT6	-5.43081	11.9051	-13.8359	8.06e-41	9.39e-39	81.7615	0	0
MT1E	-5.34506	4.7737	-22.4773	2.44e-95	1.09e-92	206.61	0	0
CACYBP	-5.2844	6.14234	-21.2011	2.27e-86	8.12e-84	186.055	0	0
NUCKS1	-5.22735	10.0874	-14.3292	1.83e-43	2.38e-41	87.808	0	0
RPS24	-5.17828	22.5685	-8.60189	2.14e-17	9.92e-16	28.3625	4.28e-10	5.22e-09
PSMB4	-5.06905	9.71013	-15.8996	2.55e-52	4.29e-50	108.066	0	0
MMP11	-5.06759	5.39943	-17.4387	1.35e-61	2.77e-59	129.299	0	0
RPL18A	-5.06247	38.051	-6.05586	1.81e-09	4.37e-08	10.4679	0	0
NACA	-5.05908	16.3379	-11.1764	8.4e-28	6.41e-26	52.0369	3.06e-12	4.8e-11
FXYD3	-5.01865	15.3952	-11.4135	7.13e-29	5.73e-27	54.4793	0	0
GRINA	-5.01113	9.7412	-15.4475	1.05e-49	1.63e-47	102.082	0	0
NPM1	-4.98266	11.1885	-14.369	1.11e-43	1.46e-41	88.3017	0	0
TXN	-4.92634	9.83189	-14.8983	1.34e-46	1.94e-44	94.9751	0	0
RPS29	-4.84166	46.4623	-5.82238	7.24e-09	1.6e-07	9.11896	2.93e-08	2.79e-07
HSP90AA1	-4.72092	36.9869	-6.69034	3.25e-11	9.34e-10	14.3863	3.16e-09	3.44e-08
CPNE7	-4.71809	6.55535	-16.5205	5.4e-56	9.67e-54	116.475	0	0
RPS19	-4.62767	47.5487	-5.04106	5.26e-07	8.86e-06	4.9735	9.77e-08	8.6e-07
ARMT1	-4.52933	2.81604	-24.3209	1.06e-108	6.97e-106	237.232	0	0
DYNLL1	-4.48139	7.25516	-14.8067	4.35e-46	6.21e-44	93.8076	0	0
H2AFZ	-4.45831	7.09396	-15.5092	4.66e-50	7.33e-48	102.891	0	0
COX6A1	-4.38315	17.8018	-9.82453	4.72e-22	2.82e-20	38.9396	7.34e-10	8.7e-09
BST2	-4.35355	11.8332	-10.1868	1.56e-23	9.93e-22	42.3077	0	0
RPL6	-4.35202	17.0749	-8.79819	4.15e-18	2.01e-16	29.9769	5.43e-09	5.74e-08
TUBB4B	-4.3155	6.14259	-14.6526	3.1e-45	4.27e-43	91.8563	0	0
LDHA	-4.25394	8.56433	-11.1367	1.26e-27	9.54e-26	51.6319	0	0
LDLRAD4	-4.23844	5.3501	-16.5914	2.03e-56	3.7e-54	117.449	0	0
SPP1	-4.22618	3.08558	-12.7567	2.81e-35	2.85e-33	69.0982	0	0
AEBP1	-4.22079	9.82284	-7.75677	1.7e-14	6.28e-13	21.7887	0	0
SMIM22	-4.12569	15.6709	-8.45985	6.85e-17	3.08e-15	27.2148	0	0
SPARC	-4.11489	17.0949	-6.38469	2.35e-10	6.28e-09	12.4528	0	0
ELF3	-4.11471	13.2505	-9.54264	6.23e-21	3.54e-19	36.3917	1.28e-13	2.37e-12
LGALS1	-4.03539	11.2273	-8.17757	6.6e-16	2.74e-14	24.985	0	0
PGK1	-4.03236	9.23314	-9.04289	5.15e-19	2.63e-17	32.0346	0	0
RPL11	-4.01858	18.5759	-7.50897	1.08e-13	3.73e-12	19.9787	3.01e-13	5.37e-12
JTB	-4.00414	9.75105	-11.8098	1.05e-30	9.15e-29	58.6559	0	0
HINT1	-3.99417	11.2046	-11.0113	4.56e-27	3.36e-25	50.3611	8.99e-13	1.51e-11
LAGE3	-3.96222	3.52982	-24.1553	1.75e-107	1.11e-104	234.441	0	0
GATA3	-3.949	17.834	-8.49911	4.97e-17	2.24e-15	27.5303	1.67e-11	2.4e-10
RPS20	-3.89953	15.2003	-9.07258	3.98e-19	2.05e-17	32.2877	2.44e-08	2.35e-07
CLU	-3.84534	10.908	-7.32946	3.96e-13	1.32e-11	18.7013	0	0
TPT1	-3.79919	33.7889	-4.72832	2.5e-06	3.77e-05	3.47507	1.63e-08	1.6e-07
ENSA	-3.74348	6.55419	-14.4683	3.19e-44	4.22e-42	89.5403	0	0
PABPC1	-3.72464	20.228	-7.18203	1.13e-12	3.63e-11	17.6735	3.71e-07	2.99e-06
CERS2	-3.71199	5.79059	-15.383	2.46e-49	3.78e-47	101.238	0	0
COL6A2	-3.69226	11.0133	-5.78135	9.19e-09	1.99e-07	8.8871	0	0
HSPA8	-3.67691	14.3179	-8.54727	3.35e-17	1.52e-15	27.9192	7.94e-08	7.07e-07
THBS1	-3.67255	4.97654	-11.9637	1.99e-31	1.79e-29	60.3087	0	0
CTTN	-3.55773	11.3266	-9.42864	1.74e-20	9.58e-19	35.3796	3.32e-14	6.59e-13
PRDX1	-3.55442	10.2384	-10.0182	7.73e-23	4.76e-21	40.7276	5.06e-14	9.81e-13
PSMD4	-3.52315	6.0854	-14.1413	1.89e-42	2.36e-40	85.4859	0	0
ENO1	-3.52046	9.12844	-8.75924	5.76e-18	2.77e-16	29.654	0	0
POSTN	-3.47299	5.44699	-10.405	1.91e-24	1.26e-22	44.3873	0	0
S100A6	-3.44536	26.8161	-3.94181	8.5e-05	0.000935001	0.118563	0	0
RPL28	-3.4407	51.5163	-3.73333	0.000196798	0.00197601	-0.671458	3.33e-16	7.74e-15
ELOB	-3.43841	13.0598	-7.57397	6.67e-14	2.34e-12	20.4482	7.69e-12	1.15e-10
NEAT1	-3.41094	18.1564	-6.1916	7.88e-10	1.98e-08	11.2753	1.79e-10	2.28e-09
COX7A2	-3.39608	8.28784	-11.5895	1.11e-29	9.09e-28	56.3196	3.71e-14	7.32e-13
RPL13A	-3.36853	46.0085	-3.69028	0.000232897	0.00227129	-0.829385	3.56e-06	2.47e-05
TSPAN13	-3.36282	4.43351	-16.4523	1.38e-55	2.43e-53	115.542	0	0
AGR3	-3.3013	5.07593	-14.8557	2.32e-46	3.33e-44	94.4318	0	0
CYC1	-3.29948	4.61644	-14.6173	4.86e-45	6.64e-43	91.411	0	0
CD59	-3.29914	7.63965	-9.26311	7.55e-20	4.09e-18	33.9292	0	0
TPI1	-3.29119	9.89741	-8.85538	2.56e-18	1.25e-16	30.4533	2.63e-13	4.72e-12
CD151	-3.27527	8.49195	-9.12482	2.53e-19	1.33e-17	32.7348	0	0
HNRNPAB	-3.27238	5.43591	-13.302	4.91e-38	5.49e-36	75.3978	0	0
RPS13	-3.2218	15.6789	-6.74774	2.22e-11	6.47e-10	14.7588	2.04e-07	1.7e-06
HMGN1	-3.14428	6.46264	-11.0574	2.85e-27	2.12e-25	50.8271	0	0
ATP9A	-3.12531	3.38931	-15.6972	3.84e-51	6.3e-49	105.371	0	0
IGHE	-3.07276	2.06133	-20.3382	1.87e-80	5.93e-78	172.5	0	0
RPL29	-3.05038	34.6642	-4.14661	3.58e-05	0.000425896	0.93547	5.21e-07	4.11e-06
C19orf33	-3.04062	5.20858	-11.3671	1.16e-28	9.1e-27	53.9975	0	0
CRAT	-3.03676	2.20396	-19.2096	6.45e-73	1.69e-70	155.229	0	0
SREBF1	-3.0104	3.49732	-14.9569	6.31e-47	9.35e-45	95.7249	0	0
PARD6B	-3.00042	3.92195	-14.1626	1.46e-42	1.84e-40	85.7474	0	0
MGST3	-2.97888	7.20486	-9.93634	1.67e-22	1.01e-20	39.9681	3.33e-16	7.74e-15
PFDN5	-2.95636	15.7896	-6.23009	6.21e-10	1.58e-08	11.5073	0.00102637	0.00419626
SQSTM1	-2.95438	15.4159	-6.39035	2.27e-10	6.07e-09	12.4879	4.26e-06	2.92e-05
ZFAS1	-2.95291	5.09263	-12.5158	4.35e-34	4.28e-32	66.3807	0	0
SNHG6	-2.95261	5.58851	-12.1729	2e-32	1.88e-30	62.5838	0	0
RPS4X	-2.92936	19.4006	-5.59552	2.66e-08	5.46e-07	7.85656	2.69e-11	3.76e-10
CTNNA1	-2.9242	5.42801	-11.7806	1.44e-30	1.25e-28	58.344	0	0
ESR1	-2.91201	6.72317	-10.4403	1.35e-24	9.04e-23	44.7275	0	0
PCBP2	-2.87813	15.6842	-6.74775	2.22e-11	6.47e-10	14.7589	1.26e-05	7.91e-05
PRKACB	-2.87432	1.9653	-21.4693	3.1e-88	1.15e-85	190.327	0	0
CD63	-2.84375	16.5147	-5.67566	1.69e-08	3.57e-07	8.29707	3.62e-09	3.91e-08
SPINT2	-2.83234	11.7564	-7.30682	4.66e-13	1.53e-11	18.5422	5.89e-10	7.05e-09
SH3BGRL	-2.81778	2.28229	-19.1279	2.22e-72	5.75e-70	154	0	0
FAU	-2.81638	17.0283	-5.45677	5.76e-08	1.13e-06	7.10807	2.22e-16	5.24e-15
RPL23	-2.79347	21.6693	-5.16715	2.73e-07	4.81e-06	5.60379	0.0548159	0.128277
ATP5MC2	-2.7582	15.3983	-6.29333	4.19e-10	1.08e-08	11.8915	4.84e-07	3.84e-06
TGM2	-2.75624	2.74824	-14.1456	1.8e-42	2.25e-40	85.5389	0	0
RPL35A	-2.74705	23.386	-4.92418	9.51e-07	1.53e-05	4.40266	0.000332688	0.00155597
RPL21	-2.74478	21.47	-4.19629	2.89e-05	0.000351904	1.1397	0	0
HMGB2	-2.72943	3.22458	-13.7998	1.25e-40	1.45e-38	81.3244	0	0
VPS28	-2.7256	5.70367	-9.74481	9.86e-22	5.81e-20	38.2125	0	0
HSPE1	-2.71439	5.75853	-10.1064	3.36e-23	2.1e-21	41.5511	0	0
YPEL3	-2.71217	5.66689	-10.2862	6.03e-24	3.93e-22	43.2504	0	0
TCEAL1	-2.69575	5.68855	-11.1312	1.34e-27	1.01e-25	51.5759	0	0
RPL24	-2.69011	16.1492	-5.75325	1.08e-08	2.32e-07	8.72923	0.000921566	0.00381517
RPS9	-2.67202	24.6541	-3.9284	8.98e-05	0.000980959	0.0664663	0	0
ATP5MD	-2.66992	8.18146	-8.58653	2.42e-17	1.12e-15	28.2376	8.69e-11	1.15e-09
IL20	-2.66634	1.73263	-18.9174	5.27e-71	1.31e-68	150.848	0	0
BMI1	-2.65567	3.17218	-14.4757	2.91e-44	3.87e-42	89.6337	0	0
SNRPE	-2.64087	7.21374	-9.27926	6.55e-20	3.56e-18	34.0697	2.65e-12	4.17e-11
NQO1	-2.58246	8.80568	-7.57674	6.54e-14	2.3e-12	20.4683	0	0
GUK1	-2.57086	12.2778	-5.86957	5.49e-09	1.23e-07	9.38754	4.63e-07	3.68e-06
RPL27A	-2.5619	16.0284	-5.03217	5.5e-07	9.23e-06	4.92966	2.41e-11	3.39e-10
MAZ	-2.55135	7.23419	-8.29144	2.67e-16	1.15e-14	25.8763	1.18e-12	1.96e-11
RPL31	-2.52316	17.0029	-5.03085	5.54e-07	9.28e-06	4.92315	1.19e-09	1.36e-08
DNAJA1	-2.51991	5.53677	-9.62358	2.99e-21	1.73e-19	37.1166	0	0
TUBA1C	-2.50439	3.70729	-12.3055	4.6e-33	4.4e-31	64.0416	0	0
CFL1	-2.4918	14.4612	-5.60899	2.46e-08	5.09e-07	7.93019	2.53e-05	0.000150867
RPS16	-2.49074	23.3538	-4.41283	1.1e-05	0.000146313	2.05758	3.53e-06	2.44e-05
HNRNPA1	-2.4607	12.2928	-6.28725	4.35e-10	1.12e-08	11.8544	7.32e-06	4.8e-05
RPL23A	-2.45724	28.1529	-3.98495	7.11e-05	0.000796633	0.287274	0.00021508	0.0010532
TMEM165	-2.44951	3.64135	-11.6929	3.7e-30	3.14e-28	57.4115	0	0
SIRLNT	-2.44581	1.3018	-24.8422	1.49e-112	1.01e-109	246.067	0	0
PYCARD	-2.44335	5.55844	-8.99553	7.74e-19	3.9e-17	31.6324	0	0
EDF1	-2.42782	9.13897	-7.37078	2.94e-13	9.93e-12	18.9928	3.87e-08	3.63e-07
MCL1	-2.39501	5.61404	-8.71364	8.44e-18	4.02e-16	29.2776	2.66e-15	5.83e-14
IMPDH2	-2.35623	5.52648	-8.78919	4.48e-18	2.17e-16	29.9021	0	0
PTP4A2	-2.33566	3.19508	-11.4028	7.98e-29	6.36e-27	54.3675	0	0
CTNNB1	-2.33103	5.91859	-8.56538	2.89e-17	1.32e-15	28.0659	1.04e-12	1.74e-11
ARF1	-2.31939	13.3256	-5.75938	1.04e-08	2.24e-07	8.76359	4.3e-06	2.94e-05
LUM	-2.3114	6.52967	-5.43468	6.5e-08	1.26e-06	6.99061	0	0
S100A10	-2.3034	5.1933	-7.33761	3.73e-13	1.25e-11	18.7587	0	0
RPS6	-2.28676	20.8969	-3.78163	0.000162593	0.00166396	-0.492187	7.36e-10	8.71e-09
RALY	-2.27421	5.482	-9.01989	6.28e-19	3.19e-17	31.8391	5.91e-13	1.03e-11
RPL10A	-2.27209	18.3673	-4.56918	5.34e-06	7.56e-05	2.7482	0.00418941	0.014376
PFKFB3	-2.26299	1.7865	-15.6366	8.59e-51	1.38e-48	104.57	0	0
ABCC5	-2.25744	7.1709	-8.11997	1.04e-15	4.22e-14	24.5384	3.46e-12	5.4e-11
COX5B	-2.22452	10.0176	-6.01108	2.37e-09	5.65e-08	10.2053	4.99e-07	3.95e-06
EEF1D	-2.19454	8.61724	-5.84913	6.19e-09	1.38e-07	9.27098	1.37e-12	2.26e-11
TAGLN	-2.18372	5.3049	-4.68904	3.02e-06	4.48e-05	3.29341	0	0
CKS1B	-2.17137	2.45451	-14.3128	2.24e-43	2.89e-41	87.6041	0	0
RPS5	-2.15989	23.0344	-3.66388	0.000258017	0.00248307	-0.925334	1.96e-10	2.48e-09
DNAJC1	-2.14325	1.51406	-19.3271	1.09e-73	2.93e-71	157.002	0	0
NDUFC1	-2.14285	3.25465	-11.4038	7.9e-29	6.32e-27	54.378	0	0
NINJ1	-2.09784	4.23537	-9.56811	4.95e-21	2.82e-19	36.6193	0	0
RAN	-2.09294	5.42475	-8.07997	1.42e-15	5.72e-14	24.23	2.89e-15	6.29e-14
RPL5	-2.09095	11.045	-5.43754	6.4e-08	1.24e-06	7.00577	5.16e-06	3.46e-05
COL6A1	-2.07326	6.93926	-4.47047	8.46e-06	0.0001146	2.30946	0	0
SLC25A5	-2.05578	4.04023	-9.31677	4.7e-20	2.56e-18	34.3969	0	0
SELENBP1	-2.01709	5.42915	-7.67767	3.09e-14	1.12e-12	21.2051	7.8e-14	1.48e-12
EZR	-2.00497	4.68248	-8.85861	2.49e-18	1.22e-16	30.4803	0	0
TACSTD2	-2.0011	4.13568	-9.24675	8.72e-20	4.69e-18	33.7871	0	0
DEGs between DCIS/LCIS and Healthy
gene	logFC	AveExpr	t	Pvalue	adjPvale	B	spatialde_pval	spatialde_qval
COX6C	297.428	218.857	46.1721	2.6e-280	5.11e-276	629.039	0	0
CPB1	49.5344	24.7373	32.4697	1.62e-171	1.06e-167	380.664	0	0
KRT19	48.8329	114.323	24.4022	2.67e-109	6.58e-106	238.393	0	0
HLA-B	44.0807	64.4341	29.5961	7.16e-149	3.52e-145	328.892	0	0
B2M	28.3843	93.8951	14.6433	3.49e-45	7.09e-43	91.8137	0	0
HLA-C	21.3918	31.1454	28.3084	7.33e-139	2.89e-135	306.002	0	0
ACTG1	19.7394	61.7411	20.0949	8.24e-79	8.54e-76	168.663	1.22e-15	2.75e-14
HLA-A	19.2654	54.7955	16.0129	5.54e-53	1.56e-50	109.627	0	0
IGFBP5	18.4233	71.7027	13.8176	1.01e-40	1.74e-38	81.6328	0	0
FTH1	17.4125	70.7988	14.7124	1.45e-45	3.01e-43	92.6848	0	0
MUC1	16.4505	51.991	16.8469	5.81e-58	1.94e-55	121.004	0	0
TFF3	15.3498	27.2067	16.3315	7.25e-55	2.2e-52	113.928	0	0
CFB	15.188	16.8044	25.454	4.08e-117	1.34e-113	256.27	0	0
HSP90AB1	13.798	34.6496	20.2446	8.04e-80	9.32e-77	170.974	1.05e-13	1.96e-12
XBP1	13.4172	27.5531	20.7546	2.71e-83	3.81e-80	178.916	0	0
RPL30	13.1121	63.2099	13.6563	7.12e-40	1.19e-37	79.6955	3.82e-14	7.53e-13
KRT8	12.8395	102.114	7.17725	1.17e-12	3.83e-11	17.8391	0	0
BAMBI	11.4146	13.9165	23.1298	5.12e-100	1.01e-96	217.163	0	0
H2AFJ	10.8561	17.1645	18.5409	1.45e-68	8.39e-66	145.239	0	0
IFI6	10.1939	28.33	12.9421	3.32e-36	4.47e-34	71.3277	0	0
KRT18	9.80987	69.0959	7.98333	3.02e-15	1.26e-13	23.6798	0	0
TMSB10	9.80242	77.3438	7.31883	4.27e-13	1.48e-11	18.8235	0	0
SLC9A3R1	9.61695	19.3169	18.5064	2.41e-68	1.36e-65	144.731	0	0
CALML5	9.60027	25.7335	13.9562	1.85e-41	3.38e-39	83.3107	0	0
IL6ST	9.59003	11.1413	24.8704	9.19e-113	2.58e-109	246.315	0	0
FASN	9.57021	15.1287	20.2401	8.62e-80	9.43e-77	170.905	0	0
IFI27	9.32813	50.4408	8.69785	9.63e-18	4.98e-16	29.3279	0	0
ISG15	8.7906	28.0125	9.93261	1.73e-22	1.19e-20	40.0963	0	0
TCEAL4	8.20217	26.1947	12.8105	1.51e-35	1.99e-33	69.8236	0	0
HSP90AA1	8.14935	36.9869	11.7181	2.82e-30	2.96e-28	57.8123	3.16e-09	3.44e-08
COX7C	7.83827	14.6445	18.8616	1.22e-70	7.72e-68	149.985	1.04e-07	9.13e-07
NME2	7.72106	18.3616	16.8839	3.46e-58	1.21e-55	121.518	0.0120822	0.0359961
PBX1	7.66771	29.0726	11.7649	1.71e-30	1.8e-28	58.3087	0	0
CRABP2	7.62757	15.7876	15.5073	4.78e-50	1.15e-47	102.921	0	0
APOC1	7.57307	16.5271	9.23557	9.62e-20	5.62e-18	33.863	0	0
PFN1	7.48104	25.1444	13.4134	1.31e-38	2.03e-36	76.8103	0	0
SLC39A6	7.39142	16.7038	13.1794	2.08e-37	2.99e-35	74.0694	0	0
TNFSF10	7.26884	9.22551	19.3833	4.62e-74	3.64e-71	157.804	0	0
SCD	7.21486	8.17652	20.089	9.03e-79	8.89e-76	168.573	0	0
ADIRF	7.1484	29.2651	9.49304	9.74e-21	5.98e-19	36.1193	0	0
RPL41	7.02994	143.556	3.95329	8.11e-05	0.000689206	0.389062	0	0
RPL19	6.82283	43.8396	8.71084	8.64e-18	4.48e-16	29.4346	0.0525795	0.123794
GATA3	6.76211	17.834	14.7666	7.26e-46	1.55e-43	93.3711	1.67e-11	2.4e-10
SCGB2A2	6.71688	5.47899	15.3576	3.43e-49	8.04e-47	100.965	0	0
EIF1	6.70779	20.2699	13.8223	9.51e-41	1.66e-38	81.6898	0.0464469	0.111843
RPS29	6.63914	46.4623	8.10085	1.21e-15	5.25e-14	24.5787	2.93e-08	2.79e-07
RPL38	6.51102	26.9802	11.0135	4.46e-27	3.94e-25	50.529	0.000446532	0.00201472
NDUFB9	6.22717	10.5037	17.3729	3.46e-61	1.48e-58	128.373	0	0
SCGB1D2	6.20618	4.68573	16.2125	3.69e-54	1.08e-51	112.315	0	0
TMEM150C	6.1378	9.74188	17.1984	4.13e-60	1.69e-57	125.913	0	0
DDR1	5.98309	9.24368	15.9679	1.02e-52	2.82e-50	109.024	0	0
H3F3A	5.88169	23.6841	10.6024	2.76e-25	2.26e-23	46.4531	2.87e-09	3.14e-08
RPL26	5.66453	17.6047	11.3739	1.08e-28	1.04e-26	54.2074	6.44e-15	1.37e-13
UQCRQ	5.65144	21.3255	11.6695	4.75e-30	4.89e-28	57.2982	0	0
CLDN7	5.51676	7.65794	18.0871	1.15e-65	5.83e-63	138.606	0	0
SPDEF	5.43976	11.3306	14.0283	7.64e-42	1.42e-39	84.1892	0	0
PPIA	5.4327	29.9384	8.42417	9.15e-17	4.35e-15	27.1131	6.14e-08	5.59e-07
PSME1	5.3655	9.58757	15.6034	1.34e-50	3.25e-48	104.185	0	0
UQCRB	5.36462	11.5248	15.2119	2.31e-48	5.35e-46	99.0733	0.00824223	0.0260288
ATP5F1E	5.34516	19.0412	11.3243	1.81e-28	1.72e-26	53.6954	0.731538	0.972651
CD24	5.23645	16.6872	9.89931	2.36e-22	1.62e-20	39.7896	0	0
YWHAZ	5.18452	19.5033	10.3742	2.57e-24	2.02e-22	44.2481	1.76e-08	1.72e-07
TAP1	5.1615	5.7417	17.1372	9.82e-60	3.87e-57	125.053	0	0
CSTA	5.15883	7.13838	14.9101	1.15e-46	2.5e-44	95.195	0	0
ATP5MPL	5.11951	11.864	13.3629	2.39e-38	3.61e-36	76.2155	5.16e-09	5.47e-08
FAM234B	5.02909	7.43513	14.6184	4.79e-45	9.63e-43	91.4997	0	0
TBC1D9	4.97543	5.97802	17.6351	8.11e-63	3.63e-60	132.1	0	0
COX6A1	4.94356	17.8018	11.2429	4.23e-28	3.92e-26	52.8588	7.34e-10	8.7e-09
RPS26	4.94325	21.3111	9.58872	4.1e-21	2.63e-19	36.9717	1.11e-15	2.5e-14
RPL17	4.90097	38.6159	6.37257	2.54e-10	6.27e-09	12.5847	0	0
NDUFB4	4.80504	8.39829	14.3704	1.09e-43	2.09e-41	88.4002	0	0
ABHD2	4.77716	4.60304	19.1733	1.12e-72	8.46e-70	154.641	0	0
TOB1	4.73016	6.9522	15.9639	1.07e-52	2.93e-50	108.971	0	0
RAB11FIP1	4.701	9.17871	10.8393	2.6e-26	2.21e-24	48.7857	0	0
EIF4A1	4.65547	13.4346	11.1742	8.59e-28	7.9e-26	52.1573	1.14e-11	1.67e-10
LYZ	4.60279	10.4115	6.9295	6.51e-12	1.98e-10	16.1593	0	0
NUPR1	4.59189	30.3492	5.81878	7.39e-09	1.48e-07	9.3105	0	0
MORF4L2	4.56768	17.2431	9.82528	4.69e-22	3.16e-20	39.1109	0	0
ERLIN2	4.50134	5.07369	16.9066	2.52e-58	9e-56	121.834	0	0
PSMB8	4.48579	5.66109	17.841	4.14e-64	1.9e-61	135.051	0	0
UGCG	4.47187	4.87754	16.3125	9.41e-55	2.81e-52	113.67	0	0
SRP14	4.09796	10.6205	11.0303	3.76e-27	3.34e-25	50.6979	7.79e-06	5.07e-05
JUP	4.06612	7.08564	14.214	7.69e-43	1.46e-40	86.4657	0	0
LGALS3BP	4.03364	19.3372	7.7175	2.29e-14	8.97e-13	21.6907	0	0
UBC	4.01844	26.9114	7.23586	7.72e-13	2.59e-11	18.2444	0.000475781	0.00213203
S100P	3.97949	12.5893	8.91312	1.57e-18	8.48e-17	31.1144	2.38e-12	3.78e-11
HSPA1A	3.97295	14.2608	9.59741	3.79e-21	2.44e-19	37.0494	0	0
UQCR11	3.94657	14.1221	9.75742	8.78e-22	5.86e-20	38.4926	2.37e-06	1.68e-05
HSBP1	3.94526	8.96798	12.4972	5.36e-34	6.6e-32	66.2918	8.37e-09	8.58e-08
CGA	3.94022	4.14593	12.5547	2.8e-34	3.54e-32	66.9339	0	0
CD9	3.91383	12.2077	9.32529	4.36e-20	2.56e-18	34.643	3.44e-12	5.38e-11
HIST1H2AC	3.91351	6.64544	13.8742	5.05e-41	9.04e-39	82.3171	0	0
YWHAE	3.89535	7.13198	13.6509	7.59e-40	1.26e-37	79.6314	0	0
ATP5MC2	3.87291	15.3983	8.96613	9.96e-19	5.46e-17	31.5604	4.84e-07	3.84e-06
ERBB2	3.83062	6.63106	14.1428	1.86e-42	3.49e-40	85.5897	0	0
GALNT6	3.79563	11.9051	9.81162	5.32e-22	3.58e-20	38.9862	0	0
IFIT1	3.77024	4.65242	13.5876	1.63e-39	2.61e-37	78.8759	0	0
RPL37	3.76266	40.0339	4.9476	8.46e-07	1.17e-05	4.73507	2.31e-07	1.92e-06
SQSTM1	3.69719	15.4159	8.11414	1.09e-15	4.76e-14	24.6811	4.26e-06	2.92e-05
IFITM1	3.68401	4.73076	14.6926	1.87e-45	3.83e-43	92.4351	0	0
ADAR	3.67005	9.18226	11.0661	2.61e-27	2.34e-25	51.0595	2.02e-10	2.56e-09
WWP1	3.65877	5.56915	13.5995	1.41e-39	2.28e-37	79.0179	0	0
SDC1	3.5915	5.23549	14.7215	1.29e-45	2.71e-43	92.7996	0	0
TMBIM6	3.53882	21.2509	6.61437	5.36e-11	1.46e-09	14.1023	2.53e-05	0.00015104
NPM1	3.52745	11.1885	10.3214	4.29e-24	3.29e-22	43.7431	0	0
NME1	3.50204	7.0779	13.0263	1.25e-36	1.74e-34	72.2958	6.67e-08	6.03e-07
ACADSB	3.49917	4.78241	13.6426	8.4e-40	1.38e-37	79.5313	0	0
GPRC5A	3.49009	10.8485	9.1304	2.41e-19	1.36e-17	32.957	1.11e-16	2.68e-15
PDIA3	3.45075	6.89897	12.2702	6.81e-33	8.13e-31	63.7754	2.83e-10	3.53e-09
MIEN1	3.35524	4.27051	15.8243	7.01e-52	1.84e-49	107.109	0	0
PCBP2	3.35351	15.6842	7.97739	3.16e-15	1.32e-13	23.6347	1.26e-05	7.91e-05
KLHDC7B	3.31894	1.86772	18.0819	1.25e-65	6.13e-63	138.53	0	0
FCGR3B	3.30884	1.60602	19.5702	2.67e-75	2.39e-72	160.635	0	0
PVALB	3.24507	3.56002	15.6776	4.98e-51	1.24e-48	105.164	0	0
HEBP1	3.2351	4.7109	11.8242	9.02e-31	9.6e-29	58.9407	0	0
RPL23A	3.23015	28.1529	5.31508	1.25e-07	2.01e-06	6.57854	0.00021508	0.0010532
TPD52	3.22213	7.13149	10.7418	6.92e-26	5.72e-24	47.8204	4.85e-13	8.5e-12
ZNF703	3.18037	15.6199	6.13437	1.12e-09	2.51e-08	11.1419	0	0
TFF1	3.12985	7.47728	8.12903	9.68e-16	4.27e-14	24.796	0	0
PLAAT4	3.12391	7.47886	10.0344	6.64e-23	4.75e-21	41.0398	0.000222579	0.00108507
FARP1	3.11258	2.89097	18.4316	7.31e-68	4e-65	143.632	0	0
PSME2	3.10478	5.85269	11.5657	1.43e-29	1.45e-27	56.2051	0	0
POLR2K	3.10266	5.87219	11.9684	1.89e-31	2.1e-29	60.4882	4.06e-11	5.59e-10
ATOX1	3.03652	8.80859	9.50841	8.48e-21	5.24e-19	36.2558	2.68e-06	1.89e-05
RPS27A	2.99941	21.3295	5.15644	2.89e-07	4.33e-06	5.76713	2.44e-15	5.36e-14
CXCL9	2.97485	2.91279	9.86047	3.38e-22	2.3e-20	39.433	0	0
BTF3	2.97196	9.09397	9.20958	1.21e-19	7e-18	33.6383	0.000196534	0.000972787
PSMB9	2.94758	3.96379	13.8521	6.62e-41	1.17e-38	82.0496	0	0
NDUFB1	2.91718	5.41066	12.1811	1.83e-32	2.12e-30	62.7986	6.82e-13	1.17e-11
DCXR	2.91421	8.83085	8.93737	1.27e-18	6.93e-17	31.3181	3.12e-11	4.32e-10
SDC4	2.9126	7.126	10.4067	1.88e-24	1.49e-22	44.5593	8.01e-10	9.46e-09
RPL7	2.89882	26.4259	5.21295	2.15e-07	3.3e-06	6.05348	6e-13	1.04e-11
SYNGR2	2.89266	11.8288	7.1454	1.46e-12	4.77e-11	17.6201	1.4e-14	2.86e-13
RPS23	2.86159	24.953	4.80273	1.74e-06	2.24e-05	4.04335	0.00169997	0.00655677
FKBP4	2.85591	10.0334	8.2935	2.62e-16	1.22e-14	26.078	9.38e-05	0.000501245
TCEAL3	2.8439	6.58032	9.62905	2.84e-21	1.85e-19	37.3331	9.09e-12	1.35e-10
GABARAP	2.84087	8.87473	8.55352	3.18e-17	1.58e-15	28.1519	0	0
OAZ1	2.83406	19.5677	5.51232	4.24e-08	7.33e-07	7.62016	2.61e-05	0.000155004
GRB2	2.81492	4.83229	11.3025	2.28e-28	2.13e-26	53.4709	0	0
TMEM101	2.7829	4.51173	11.5486	1.72e-29	1.73e-27	56.0257	0	0
CREB3L4	2.74863	6.10136	10.0014	9.06e-23	6.39e-21	40.7332	1.84e-14	3.73e-13
SPCS1	2.74635	5.08905	10.7012	1.04e-25	8.54e-24	47.4211	0	0
ILF2	2.72878	5.61394	10.2905	5.78e-24	4.41e-22	43.4486	0	0
TAPBP	2.72688	13.5372	6.07861	1.57e-09	3.43e-08	10.8117	0	0
TSTD1	2.72686	5.32386	10.7535	6.15e-26	5.16e-24	47.9358	0	0
COX7A2	2.72408	8.28784	9.43237	1.68e-20	1.01e-18	35.5828	3.71e-14	7.32e-13
IFT122	2.72266	5.08056	10.0717	4.67e-23	3.43e-21	41.3877	0	0
COX14	2.70237	4.92958	11.3389	1.56e-28	1.49e-26	53.8458	7.07e-12	1.06e-10
HID1	2.68219	7.14154	9.18961	1.44e-19	8.31e-18	33.466	2.2e-05	0.000132646
VAMP8	2.67945	5.94232	9.94549	1.53e-22	1.07e-20	40.2153	0	0
NDUFA1	2.66401	5.91683	10.934	1e-26	8.72e-25	49.7309	6.86e-11	9.2e-10
COX17	2.65797	4.95524	11.9702	1.85e-31	2.07e-29	60.5075	5.33e-15	1.13e-13
PLEKHF2	2.64204	4.97757	11.1364	1.27e-27	1.16e-25	51.7723	0	0
IER3	2.62957	7.57408	7.37333	2.89e-13	1.02e-11	19.2072	0	0
SRARP	2.61962	4.11713	11.844	7.28e-31	7.83e-29	59.1526	0	0
OST4	2.61811	8.29595	7.84541	8.7e-15	3.48e-13	22.6401	2.19e-10	2.75e-09
VIRMA	2.6143	3.05122	13.9468	2.08e-41	3.76e-39	83.1965	0	0
NDUFAF8	2.60493	4.71239	11.3292	1.72e-28	1.64e-26	53.7461	6.58e-08	5.95e-07
TMEM256	2.5928	3.83342	12.5369	3.43e-34	4.3e-32	66.7346	0	0
HINT1	2.58672	11.2046	7.23561	7.74e-13	2.59e-11	18.2427	8.99e-13	1.51e-11
ATP5ME	2.56997	10.8668	7.32157	4.19e-13	1.46e-11	18.8427	0.00469961	0.015922
ATP6V1G1	2.56783	5.20998	10.4416	1.34e-24	1.07e-22	44.8948	2.21e-05	0.0001336
FOXA1	2.54607	5.45387	9.75699	8.81e-22	5.86e-20	38.4887	1.49e-14	3.04e-13
MPC2	2.54351	4.33895	10.9333	1.01e-26	8.74e-25	49.7233	0	0
CDH1	2.47473	5.52285	9.13641	2.29e-19	1.3e-17	33.0086	1.67e-15	3.71e-14
COL9A2	2.45475	2.76156	14.441	4.5e-44	8.86e-42	89.2791	0	0
RHOB	2.44598	6.45388	8.29627	2.57e-16	1.19e-14	26.0998	0	0
BCL2	2.41045	2.98927	12.2378	9.77e-33	1.15e-30	63.4192	0	0
UQCR10	2.40029	8.04974	7.9492	3.93e-15	1.62e-13	23.421	0.0162798	0.0465035
ARF1	2.39479	13.3256	6.03369	2.07e-09	4.45e-08	10.5477	4.3e-06	2.94e-05
SKP1	2.38729	10.958	6.92671	6.64e-12	2.01e-10	16.1407	1.2e-10	1.56e-09
RABEP1	2.38182	3.3295	12.3215	3.85e-33	4.62e-31	64.3407	0	0
TMA7	2.37061	12.8386	6.10783	1.32e-09	2.91e-08	10.9844	4.14e-13	7.3e-12
HNRNPA2B1	2.35951	10.8293	6.49675	1.15e-10	2.99e-09	13.3575	0.000350968	0.00163023
SPINT2	2.3465	11.7564	6.14209	1.07e-09	2.4e-08	11.1879	5.89e-10	7.05e-09
CCND1	2.33603	21.4644	4.38793	1.23e-05	0.000130895	2.17276	0	0
RNASEK	2.33382	10.2104	6.04546	1.92e-09	4.16e-08	10.6167	0	0
ADIPOR1	2.33027	4.14958	11.4662	4.1e-29	4.03e-27	55.1658	3.51e-10	4.34e-09
REPS2	2.31434	2.10573	15.8554	4.62e-52	1.23e-49	107.522	0	0
TXNDC17	2.30983	3.67434	11.2206	5.32e-28	4.92e-26	52.6306	0	0
ENY2	2.30559	4.74739	10.177	1.72e-23	1.28e-21	42.3751	7.82e-14	1.48e-12
RPS7	2.29745	12.7923	5.35035	1.03e-07	1.69e-06	6.76213	2.68e-06	1.89e-05
NDUFA4	2.27916	8.5765	7.34923	3.44e-13	1.21e-11	19.0373	1.44e-08	1.42e-07
TSPAN1	2.26871	3.13963	11.254	3.76e-28	3.51e-26	52.9731	0	0
HACD3	2.25838	4.33541	9.62117	3.06e-21	1.99e-19	37.2625	0	0
ABCC5	2.24741	7.1709	8.20226	5.43e-16	2.47e-14	25.364	3.46e-12	5.4e-11
VPS25	2.22654	4.46906	9.69895	1.5e-21	9.92e-20	37.9628	1.01e-13	1.9e-12
CYB5R1	2.21708	4.18673	10.4668	1.05e-24	8.44e-23	45.1374	1.64e-10	2.09e-09
SNRPB	2.21425	10.9448	5.94944	3.42e-09	7.14e-08	10.0576	0.000481326	0.00215491
HSPA9	2.18926	5.04504	9.44331	1.52e-20	9.2e-19	35.6793	7.56e-11	1.01e-09
AGR3	2.18422	5.07593	9.97279	1.19e-22	8.31e-21	40.4677	0	0
PPT1	2.18181	3.78579	10.3467	3.36e-24	2.61e-22	43.9845	0	0
GATA3-AS1	2.15655	3.6815	11.0744	2.4e-27	2.16e-25	51.1435	4.77e-15	1.02e-13
SNRPE	2.14912	7.21374	7.66197	3.47e-14	1.33e-12	21.283	2.65e-12	4.17e-11
CCT3	2.12875	5.8817	9.10488	3.01e-19	1.69e-17	32.7386	1.1e-05	6.98e-05
PCBP1	2.12739	6.59106	7.48807	1.25e-13	4.56e-12	20.0236	0	0
RNF213	2.12579	9.08839	6.18134	8.4e-10	1.92e-08	11.4223	2.99e-09	3.28e-08
SEC61G	2.12017	5.75693	8.72161	7.89e-18	4.1e-16	29.5232	1.11e-16	2.68e-15
COA3	2.1181	5.6343	8.16776	7.13e-16	3.21e-14	25.0958	1.35e-10	1.74e-09
EVL	2.11717	13.5964	5.07326	4.45e-07	6.43e-06	5.35118	5e-05	0.000280565
PIM3	2.10346	4.34614	9.49136	9.89e-21	6.05e-19	36.1044	1.18e-06	8.82e-06
RPL36AL	2.08819	6.26743	8.04351	1.89e-15	8.09e-14	24.1386	0.00831484	0.0262077
H3F3B	2.08725	14.9706	4.85419	1.35e-06	1.77e-05	4.28675	0.000168457	0.00084637
PRSS8	2.07937	6.73419	7.04043	3.04e-12	9.57e-11	16.9047	1.61e-13	2.93e-12
EXOC2	2.0717	1.85138	15.1006	9.84e-48	2.23e-45	97.6363	0	0
WBP1	2.07066	3.92694	8.84917	2.7e-18	1.44e-16	30.5797	0	0
SNHG25	2.06077	13.8543	4.49307	7.62e-06	8.58e-05	2.63141	2.22e-16	5.24e-15
SNRPC	2.04806	4.29948	10.0371	6.48e-23	4.65e-21	41.0643	0.000180834	0.000902796
ESR1	2.0463	6.72317	7.44392	1.73e-13	6.26e-12	19.7081	0	0
CTTN	2.04348	11.3266	5.49489	4.67e-08	8.02e-07	7.52669	3.32e-14	6.59e-13
PLPBP	2.02821	2.37748	12.1333	3.1e-32	3.55e-30	62.2768	0	0
CLDN4	2.0154	6.11967	7.24582	7.19e-13	2.43e-11	18.3137	2.55e-12	4.03e-11
RPL4	2.00982	18.2227	4.36695	1.36e-05	0.000142309	2.08253	0.000140529	0.000719452
SMS	2.0094	2.5884	12.2303	1.06e-32	1.24e-30	63.3376	0	0
SUMO2	2.00804	6.24051	7.96308	3.53e-15	1.46e-13	23.5261	0.000437698	0.00197848
COX4I1	2.00461	14.2617	4.53913	6.15e-06	7.06e-05	2.83563	0.388239	0.602113
MALAT1	-83.261	42.8269	-37.1702	5.11e-209	5.03e-205	466.349	0	0
IGKC	-68.8781	83.9296	-7.77747	1.46e-14	5.77e-13	22.1341	0	0
MGP	-66.7452	64.6727	-15.6395	8.27e-51	2.04e-48	104.66	0	0
MT-CO3	-62.6249	117.021	-20.7261	4.24e-83	5.57e-80	178.469	0	0
IGHG3	-45.7811	42.4019	-12.9523	2.95e-36	4.03e-34	71.4442	0	0
IGHG4	-38.3573	54.6961	-10.3893	2.22e-24	1.75e-22	44.3925	0	0
MT-ND4	-37.5246	82.9451	-16.9419	1.53e-58	5.6e-56	122.324	0	0
MT-ATP6	-34.4741	82.253	-14.0045	1.02e-41	1.88e-39	83.899	0	0
IGLC2	-30.201	23.5536	-12.8012	1.69e-35	2.2e-33	69.7169	0	0
MT-CYB	-25.5797	57.9691	-14.9786	4.77e-47	1.06e-44	96.0698	0	0
RPL13	-23.0182	75.1059	-18.4291	7.58e-68	4.04e-65	143.595	0	0
IGLC1	-22.7034	11.8877	-5.15749	2.87e-07	4.32e-06	5.77243	0	0
FTL	-21.4919	79.9563	-8.46749	6.44e-17	3.13e-15	27.4594	0	0
RPLP1	-20.0687	101.479	-14.4038	7.18e-44	1.39e-41	88.8154	0	0
IGFBP7	-20.0565	15.7714	-20.2638	5.96e-80	7.34e-77	171.271	0	0
COL1A2	-20.0252	21.7085	-17.9557	7.84e-65	3.68e-62	136.704	0	0
IGHG1	-19.3432	19.7818	-11.6867	3.95e-30	4.11e-28	57.48	0	0
RPL36	-18.7158	40.5478	-21.6512	1.66e-89	2.52e-86	193.121	0	0
C3	-18.3605	11.416	-22.7346	3.55e-97	6.35e-94	210.666	0	0
MT-ND3	-17.9675	64.9609	-8.6597	1.32e-17	6.8e-16	29.0153	0	0
RPL10	-16.9644	59.1337	-17.0797	2.21e-59	8.53e-57	124.248	0	0
TIMP1	-16.8792	11.5599	-23.3645	1.03e-101	2.25e-98	221.043	0	0
S100A6	-16.7686	26.8161	-19.4657	1.32e-74	1.08e-71	159.051	0	0
COL1A1	-14.705	22.0438	-13.1819	2.02e-37	2.93e-35	74.0985	0	0
RPL8	-14.5027	39.0754	-18.6924	1.53e-69	9.38e-67	147.474	0	0
MT-ND2	-14.5026	44.3206	-9.13509	2.32e-19	1.31e-17	32.9973	0	0
MT-ND1	-14.1122	57.6599	-8.62499	1.76e-17	9e-16	28.7321	0	0
COL6A2	-13.7291	11.0133	-21.8119	1.24e-90	2.04e-87	195.698	0	0
RPL18A	-12.9971	38.051	-15.7751	1.35e-51	3.46e-49	106.455	0	0
MIF	-12.6042	55.2696	-10.5295	5.66e-25	4.59e-23	45.7439	0	0
VIM	-12.4251	13.219	-17.0711	2.49e-59	9.45e-57	124.128	0	0
RPS11	-12.3568	32.4654	-16.55	3.59e-56	1.16e-53	116.911	0.000160317	0.000810435
IGHA1	-12.3496	10.9101	-4.03253	5.83e-05	0.000515021	0.700735	0	0
RPS9	-12.2312	24.6541	-18.2456	1.13e-66	5.86e-64	140.912	0	0
ACTB	-11.7089	63.295	-9.63643	2.66e-21	1.74e-19	37.3994	0	0
EEF1A1	-11.4184	52.5584	-10.0861	4.07e-23	3e-21	41.5219	0	0
RPL35	-11.3683	34.5313	-15.8224	7.19e-52	1.86e-49	107.083	0	0
IGFBP4	-10.7963	16.0949	-15.1563	4.77e-48	1.09e-45	98.354	0	0
AEBP1	-10.2402	9.82284	-19.0946	3.67e-72	2.58e-69	153.461	0	0
RPS2	-10.0841	39.2665	-13.4188	1.23e-38	1.92e-36	76.8745	0	0
CTSD	-10.0525	30.8044	-9.36134	3.16e-20	1.88e-18	34.9584	0	0
RPL18	-9.89935	31.5646	-13.0618	8.26e-37	1.17e-34	72.705	0	0
RPL28	-9.86162	51.5163	-10.857	2.18e-26	1.86e-24	48.9621	3.33e-16	7.74e-15
DCN	-9.50547	6.48045	-18.9745	2.23e-71	1.52e-68	151.667	0	0
RPS27	-9.38645	85.3422	-7.61008	5.11e-14	1.93e-12	20.9044	0	0
SFRP2	-8.83084	6.96431	-18.8801	9.23e-71	6.06e-68	150.259	0	0
RPLP2	-8.67356	31.8424	-12.2326	1.03e-32	1.21e-30	63.3626	0	0
TAGLN	-8.54319	5.3049	-18.6131	4.96e-69	2.96e-66	146.303	0	0
LGALS1	-8.52435	11.2273	-17.5272	3.81e-62	1.67e-59	130.563	0	0
BGN	-8.50399	6.6499	-19.768	1.29e-76	1.21e-73	163.648	0	0
RPL21	-8.15982	21.47	-12.6576	8.71e-35	1.12e-32	68.0909	0	0
RPS3	-8.02304	18.2164	-13.8469	7.05e-41	1.24e-38	81.9871	0	0
RPL13A	-7.67447	46.0085	-8.5306	3.84e-17	1.9e-15	27.9668	3.56e-06	2.47e-05
CCDC80	-7.32188	3.50108	-19.1499	1.59e-72	1.16e-69	154.291	0	0
COL6A1	-7.29186	6.93926	-15.9533	1.24e-52	3.34e-50	108.829	0	0
RPL29	-7.17035	34.6642	-9.88991	2.57e-22	1.76e-20	39.7032	5.21e-07	4.11e-06
MYL9	-7.10702	5.18582	-18.0177	3.18e-65	1.53e-62	137.6	0	0
RPS14	-7.03589	48.4359	-8.03234	2.06e-15	8.79e-14	24.0532	0	0
RPS12	-6.94474	29.5995	-8.77725	4.95e-18	2.62e-16	29.9823	0	0
RNASE1	-6.93046	4.46785	-19.4791	1.07e-74	9.2e-72	159.253	0	0
RPS6	-6.83658	20.8969	-11.4712	3.89e-29	3.85e-27	55.218	7.36e-10	8.71e-09
APOD	-6.80213	3.41588	-17.3565	4.37e-61	1.83e-58	128.142	7.77e-16	1.76e-14
MYL6	-6.65023	41.1367	-8.16373	7.36e-16	3.3e-14	25.0646	5.74e-10	6.9e-09
RPS19	-6.63199	47.5487	-7.33021	3.94e-13	1.37e-11	18.9034	9.77e-08	8.6e-07
FLNA	-6.50347	6.28607	-17.1931	4.45e-60	1.79e-57	125.838	0	0
COL3A1	-6.36645	12.01	-9.56806	4.95e-21	3.12e-19	36.787	0	0
PTMA	-6.29012	31.4252	-8.95745	1.07e-18	5.87e-17	31.4872	0	0
RPL32	-6.03808	39.5374	-7.94485	4.06e-15	1.67e-13	23.3881	0	0
LY6E	-6.03127	18.3545	-11.5877	1.13e-29	1.16e-27	56.4361	0	0
RPL39	-6.02463	41.8852	-7.77443	1.49e-14	5.88e-13	22.1115	0	0
RPL27A	-6.02357	16.0284	-12.0049	1.27e-31	1.43e-29	60.8829	2.41e-11	3.39e-10
C1S	-6.01416	4.37534	-16.8828	3.51e-58	1.21e-55	121.503	3.98e-10	4.88e-09
CCN2	-5.99251	4.16041	-14.9346	8.42e-47	1.84e-44	95.5076	4.44e-16	1.03e-14
CCL19	-5.85574	3.01658	-12.958	2.76e-36	3.8e-34	71.5092	0	0
RPL31	-5.8513	17.0029	-11.8376	7.8e-31	8.35e-29	59.0838	1.19e-09	1.36e-08
RPS28	-5.8201	40.0878	-7.09062	2.14e-12	6.83e-11	17.2455	4.82e-13	8.45e-12
RPS3A	-5.76277	20.6744	-10.2383	9.55e-24	7.23e-22	42.9534	0	0
AQP1	-5.75279	2.82938	-13.7356	2.73e-40	4.63e-38	80.6461	1.14e-08	1.15e-07
IGLC3	-5.53438	4.01428	-8.27828	2.96e-16	1.37e-14	25.9584	0	0
C1R	-5.42032	3.48182	-16.4346	1.76e-55	5.51e-53	115.332	3.06e-10	3.8e-09
RPS18	-5.34066	52.7755	-5.48952	4.81e-08	8.26e-07	7.4979	1.08e-13	2.02e-12
LUM	-5.30369	6.52967	-12.6529	9.19e-35	1.18e-32	68.0383	0	0
FBLN1	-5.28615	3.21719	-15.4861	6.32e-50	1.5e-47	102.643	2.83e-12	4.46e-11
SPARCL1	-5.06041	3.5159	-13.3697	2.2e-38	3.36e-36	76.2956	9.5e-12	1.4e-10
RPL11	-5.03591	18.5759	-9.54768	5.95e-21	3.73e-19	36.6052	3.01e-13	5.37e-12
SPARC	-5.03248	17.0949	-7.92275	4.81e-15	1.97e-13	23.2211	0	0
C1QA	-4.9891	8.61784	-9.52998	6.98e-21	4.35e-19	36.4475	0	0
RPS5	-4.86149	23.0344	-8.36741	1.45e-16	6.83e-15	26.6616	1.96e-10	2.48e-09
SAMHD1	-4.81742	3.22372	-16.5519	3.5e-56	1.15e-53	116.937	2.4e-07	2e-06
RPL3	-4.78293	23.8237	-7.50895	1.08e-13	3.93e-12	20.1734	8.27e-05	0.000446245
RPL12	-4.70712	22.2211	-7.5306	9.19e-14	3.37e-12	20.3292	0	0
A2M	-4.70691	7.05492	-9.90376	2.26e-22	1.56e-20	39.8306	1.1e-13	2.05e-12
CXCL14	-4.70229	19.2561	-6.73742	2.38e-11	6.73e-10	14.8949	0	0
CAVIN1	-4.66039	2.83541	-17.021	5.05e-59	1.88e-56	123.427	0	0
EEF1G	-4.61453	9.37784	-11.4135	7.13e-29	6.99e-27	54.6175	1.09e-09	1.26e-08
CST3	-4.54527	25.3744	-6.21265	6.92e-10	1.6e-08	11.6104	0	0
RPS15	-4.49518	32.2386	-5.83404	6.76e-09	1.35e-07	9.39696	9.65e-11	1.27e-09
VWF	-4.48294	2.93385	-12.5293	3.74e-34	4.63e-32	66.6499	1.21e-09	1.38e-08
FOS	-4.43594	3.19468	-15.0981	1.02e-47	2.27e-45	97.6047	0	0
CYBA	-4.42551	4.92942	-13.0576	8.66e-37	1.22e-34	72.6576	0	0
CCL21	-4.38545	1.71269	-9.17824	1.59e-19	9.1e-18	33.368	0	0
RPS8	-4.37708	24.7875	-6.24059	5.82e-10	1.36e-08	11.7789	1.18e-12	1.96e-11
TPT1	-4.33809	33.7889	-5.47807	5.12e-08	8.75e-07	7.43669	1.63e-08	1.6e-07
COL18A1	-4.30709	4.24679	-13.7328	2.82e-40	4.75e-38	80.6116	0	0
EMILIN1	-4.27953	2.80461	-16.0387	3.91e-53	1.11e-50	109.973	0	0
RPL7A	-4.22974	23.0271	-7.21837	8.74e-13	2.91e-11	18.1232	6.66e-16	1.52e-14
EEF1D	-4.20983	8.61724	-11.3848	9.64e-29	9.35e-27	54.3202	1.37e-12	2.26e-11
ENG	-4.20363	3.04516	-14.4659	3.29e-44	6.54e-42	89.5896	3.76e-05	0.000215737
ACTA2	-4.20203	2.87762	-12.8966	5.62e-36	7.48e-34	70.8054	0	0
FAU	-4.18014	17.0283	-8.21766	4.8e-16	2.19e-14	25.484	2.22e-16	5.24e-15
CALD1	-4.14253	2.65317	-16.1872	5.2e-54	1.51e-51	111.973	0	0
CCN1	-4.13949	2.09392	-15.7303	2.46e-51	6.22e-49	105.861	6.75e-14	1.29e-12
TAGLN2	-4.10211	10.1741	-10.0593	5.25e-23	3.83e-21	41.272	4.46e-06	3.03e-05
HSPG2	-4.07849	3.95703	-13.2869	5.87e-38	8.77e-36	75.3242	9.66e-08	8.52e-07
S100A11	-3.93806	51.3061	-4.54271	6.05e-06	6.95e-05	2.85161	0	0
NNMT	-3.78263	2.36476	-16.3701	4.28e-55	1.32e-52	114.453	0	0
LMNA	-3.76012	5.78728	-11.7714	1.59e-30	1.69e-28	58.3781	0.198226	0.362635
SERPING1	-3.70987	4.99408	-10.9983	5.21e-27	4.58e-25	50.376	2.66e-15	5.83e-14
TXNIP	-3.70439	4.1893	-12.951	2.99e-36	4.07e-34	71.4288	2.86e-11	3.98e-10
MMP2	-3.7012	3.87725	-12.1118	3.93e-32	4.47e-30	62.0423	2.29e-13	4.15e-12
S100A10	-3.69106	5.1933	-11.9303	2.86e-31	3.14e-29	60.0775	0	0
THBS1	-3.68349	4.97654	-12.175	1.96e-32	2.25e-30	62.7319	0	0
ACKR1	-3.67704	1.51344	-12.9073	4.96e-36	6.65e-34	70.9285	6.08e-14	1.17e-12
GSN	-3.57504	3.72586	-12.3831	1.93e-33	2.34e-31	65.0218	5.52e-11	7.45e-10
CD63	-3.5493	16.5147	-7.18755	1.09e-12	3.59e-11	17.9101	3.62e-09	3.91e-08
HSPB1	-3.50549	34.6661	-4.9467	8.49e-07	1.17e-05	4.73072	0	0
NBL1	-3.49318	4.16259	-12.1085	4.07e-32	4.61e-30	62.006	1.3e-09	1.48e-08
EFEMP1	-3.45728	1.62204	-14.4161	6.15e-44	1.2e-41	88.9695	0	0
RPL37A	-3.44733	40.5125	-4.2086	2.74e-05	0.000264667	1.41488	1.38e-08	1.36e-07
RARRES2	-3.41904	2.54388	-14.7388	1.04e-45	2.19e-43	93.0185	0	0
LRP1	-3.36058	2.77103	-13.2204	1.29e-37	1.88e-35	74.5472	5.02e-12	7.67e-11
CXCL12	-3.3491	2.07794	-13.7797	1.6e-40	2.74e-38	81.1757	2.05e-09	2.27e-08
CLU	-3.33943	10.908	-6.45835	1.47e-10	3.75e-09	13.117	0	0
JCHAIN	-3.31849	2.60822	-6.08774	1.49e-09	3.27e-08	10.8656	0	0
RPLP0	-3.31198	28.6144	-5.31688	1.23e-07	1.99e-06	6.58785	8.44e-15	1.76e-13
PLEC	-3.29547	4.85567	-11.9155	3.36e-31	3.65e-29	59.9185	6.79e-12	1.02e-10
ZFP36L1	-3.22855	4.75203	-11.3489	1.4e-28	1.35e-26	53.9493	9.91e-07	7.51e-06
PECAM1	-3.18137	1.96401	-12.4666	7.57e-34	9.26e-32	65.9506	0.0119823	0.0357471
ANXA2	-3.16936	5.88123	-9.98088	1.1e-22	7.73e-21	40.5426	0.0212386	0.0581219
MFGE8	-3.1618	2.17664	-13.3901	1.73e-38	2.66e-36	76.5359	5.33e-15	1.13e-13
ZFP36L2	-3.12935	2.74982	-13.0733	7.22e-37	1.03e-34	72.838	6.87e-05	0.000375641
ENO1	-3.11531	9.12844	-7.86467	7.51e-15	3.02e-13	22.7844	0	0
ISLR	-3.08346	2.71379	-12.6139	1.43e-34	1.82e-32	67.5994	1.22e-14	2.51e-13
RPSA	-3.02844	30.6699	-4.81937	1.6e-06	2.07e-05	4.12176	0	0
GUK1	-3.02228	12.2778	-7.00126	3.98e-12	1.24e-10	16.6402	4.63e-07	3.68e-06
COL6A3	-2.99636	4.16548	-10.0267	7.14e-23	5.07e-21	40.9683	1.31e-11	1.91e-10
SERPINF1	-2.97316	3.19654	-11.4075	7.59e-29	7.4e-27	54.5558	7.08e-11	9.47e-10
GSTP1	-2.95441	2.65207	-13.2384	1.04e-37	1.53e-35	74.7567	2.3e-08	2.22e-07
FSTL1	-2.94198	2.2459	-13.2807	6.31e-38	9.35e-36	75.2517	3.21e-14	6.39e-13
S100A4	-2.93107	4.05081	-10.9669	7.17e-27	6.27e-25	50.0604	8.25e-11	1.09e-09
EGR1	-2.92409	1.92001	-12.7745	2.29e-35	2.97e-33	69.4134	4.76e-13	8.36e-12
STAB1	-2.86596	1.7889	-13.5014	4.58e-39	7.27e-37	77.8515	8.78e-09	8.98e-08
VCAN	-2.83758	2.25216	-12.4181	1.31e-33	1.59e-31	65.4109	7.77e-15	1.63e-13
IFITM2	-2.81299	10.4082	-6.95179	5.59e-12	1.72e-10	16.3082	5.51e-11	7.45e-10
NR4A1	-2.8029	2.90721	-11.1281	1.38e-27	1.25e-25	51.6883	0	0
CD151	-2.78203	8.49195	-7.86416	7.54e-15	3.03e-13	22.7805	0	0
THY1	-2.77253	3.17676	-10.6654	1.48e-25	1.21e-23	47.0695	1.72e-13	3.14e-12
SH3BGRL3	-2.74733	7.79489	-7.40801	2.25e-13	8.03e-12	19.4528	0.0890431	0.19022
SSR4	-2.66718	10.5912	-6.48059	1.28e-10	3.29e-09	13.2561	0.0076772	0.0244483
RPL34	-2.66137	23.0936	-4.22894	2.51e-05	0.000244961	1.49929	0	0
GPX3	-2.63076	1.53127	-11.5266	2.17e-29	2.17e-27	55.7957	8.82e-06	5.7e-05
AL627171.2	-2.61863	2.05822	-11.5135	2.49e-29	2.47e-27	55.6593	4.57e-07	3.64e-06
AHNAK	-2.60155	6.07858	-8.58892	2.38e-17	1.19e-15	28.4387	0.00334731	0.0118285
XIST	-2.59843	1.60547	-13.6292	9.87e-40	1.61e-37	79.3718	0.00550592	0.0183097
MZT2B	-2.5577	9.11671	-6.48811	1.22e-10	3.15e-09	13.3032	3.81e-13	6.75e-12
TPM2	-2.55552	2.1037	-12.2494	8.58e-33	1.02e-30	63.5475	0	0
CD59	-2.55515	7.63965	-7.27921	5.67e-13	1.95e-11	18.5463	0	0
TIMP2	-2.54166	4.68017	-8.86321	2.4e-18	1.29e-16	30.6968	2.56e-05	0.00015227
SERPINA3	-2.53127	10.7138	-4.38477	1.25e-05	0.000132353	2.15916	0	0
GGT5	-2.52284	1.39413	-13.4359	1e-38	1.58e-36	77.0766	3.14e-07	2.57e-06
H19	-2.47548	1.37476	-12.5354	3.48e-34	4.34e-32	66.7186	3.58e-13	6.36e-12
RACK1	-2.45045	23.3751	-4.4094	1.12e-05	0.000120159	2.26556	8.38e-13	1.42e-11
CLDN5	-2.43858	1.09739	-11.9633	2e-31	2.21e-29	60.4333	9.28e-11	1.22e-09
SERPINH1	-2.39442	3.22101	-10.0877	4.01e-23	2.97e-21	41.5367	0	0
MXRA8	-2.3931	3.32565	-9.63973	2.58e-21	1.69e-19	37.4291	0.0155839	0.0449131
IGFBP2	-2.36995	6.04316	-7.25474	6.75e-13	2.29e-11	18.3757	0	0
PCOLCE	-2.31061	1.83527	-11.8726	5.34e-31	5.78e-29	59.4586	0	0
LTBP3	-2.29989	2.80742	-10.0388	6.37e-23	4.59e-21	41.0807	4.54e-08	4.21e-07
RPS10	-2.26717	23.9729	-3.80331	0.000149132	0.00118356	-0.184304	1.98e-06	1.42e-05
SFRP4	-2.25358	1.51701	-10.3565	3.06e-24	2.38e-22	44.0779	5.77e-15	1.23e-13
FXYD5	-2.23845	2.15614	-10.4457	1.28e-24	1.03e-22	44.9345	4.17e-06	2.86e-05
TNXB	-2.20184	0.967467	-13.2868	5.88e-38	8.77e-36	75.3228	1.27e-09	1.45e-08
NOTCH3	-2.19638	2.35361	-9.79983	5.94e-22	3.98e-20	38.8786	1.34e-09	1.53e-08
NOP53	-2.18764	4.80285	-7.62895	4.44e-14	1.69e-12	21.0418	0.000177006	0.000884807
APRT	-2.18742	10.9087	-4.95076	8.32e-07	1.15e-05	4.7504	0.00032621	0.00152785
SAT1	-2.18681	5.88876	-6.42149	1.86e-10	4.67e-09	12.8875	3.59e-05	0.000207316
FKBP1A	-2.17886	4.88418	-7.32034	4.23e-13	1.47e-11	18.8341	0.0111278	0.0335692
NAP1L1	-2.15242	4.35359	-8.31256	2.25e-16	1.06e-14	26.228	1.43e-05	8.95e-05
GNAI2	-2.14869	3.85729	-8.15874	7.66e-16	3.43e-14	25.0259	0.0210192	0.0576158
TIMP3	-2.13261	4.5012	-6.59814	5.96e-11	1.6e-09	13.9987	2.41e-11	3.39e-10
RPS17	-2.13109	18.3188	-4.1067	4.25e-05	0.000390486	0.997932	0.000540547	0.00238962
HTRA1	-2.10257	2.98489	-8.85847	2.49e-18	1.34e-16	30.6573	5.55e-16	1.27e-14
SPP1	-2.09609	3.08558	-6.41972	1.88e-10	4.71e-09	12.8765	0	0
IGFBP6	-2.08613	0.999537	-11.636	6.78e-30	6.96e-28	56.9448	0.000144407	0.000737771
EGFL7	-2.08019	2.14536	-9.10078	3.12e-19	1.75e-17	32.7036	6.28e-08	5.7e-07
EEF1B2	-2.0757	5.54349	-7.1097	1.88e-12	6.03e-11	17.3756	5.31e-05	0.000296434
CSRP1	-2.03394	3.23316	-8.49183	5.28e-17	2.58e-15	27.6547	0.0120909	0.0360112
RPS13	-2.01842	15.6789	-4.28927	1.92e-05	0.000193653	1.75201	2.04e-07	1.7e-06
EMP3	-2.01561	1.94344	-10.2848	6.11e-24	4.64e-22	43.3949	0.000698233	0.00298679
ID3	-2.0063	1.56219	-11.3109	2.08e-28	1.96e-26	53.5575	0	0
SOD2	-2.00604	3.4642	-8.02213	2.23e-15	9.49e-14	23.9752	8.17e-07	6.26e-06
FBLN2	-2	1.18114	-11.9292	2.89e-31	3.16e-29	60.066	3.33e-16	7.74e-15
DEGs between IDC and Healthy
gene	logFC	AveExpr	t	Pvalue	adjPvale	B	spatialde_pval	spatialde_qval
KRT8	90.101	102.114	51.5356	1.66006057002659e-321	1.63432963119118e-317	724.494	0	0
RPL41	49.8856	143.556	28.7045	6.27e-142	6.86e-139	313.375	0	0
KRT18	48.8013	69.0959	40.6368	1.11e-236	4.36e-233	530.442	0	0
S100A11	33.2331	51.3061	39.2256	1.94e-225	5.46e-222	504.697	0	0
MUC1	31.8014	51.991	33.3238	2.64e-178	4.33e-175	396.731	0	0
CXCL14	31.3256	19.2561	45.9253	2.18e-278	1.43e-274	625.894	0	0
CCND1	28.9957	21.4644	55.7291	0	0	795.931	0	0
RPLP1	28.6587	101.479	21.0466	2.65e-85	1.11e-82	183.604	0	0
RPS27	27.0618	85.3422	22.4498	3.83e-95	2.04e-92	206.152	0	0
TCEAL4	25.9726	26.1947	41.507	1.35e-243	6.63e-240	546.274	0	0
RPL17	20.5577	38.6159	27.3511	1.72e-131	1.61e-128	289.455	0	0
KRT19	20.4972	114.323	10.4804	9.15e-25	5.16e-23	45.1337	0	0
AGR2	20.0163	15.3065	39.8835	1.1e-230	3.61e-227	516.71	0	0
FTH1	18.0886	70.7988	15.6385	8.38e-51	1.26e-48	104.604	0	0
UQCRQ	15.9207	21.3255	33.6374	8.4e-181	1.5e-177	402.454	0	0
NUPR1	15.8499	30.3492	20.5511	6.66e-82	2.38e-79	175.815	0	0
MT2A	15.4223	30.0488	21.2942	5.13e-87	2.19e-84	187.531	0	0
MORF4L2	15.3557	17.2431	33.7976	4.45e-182	8.77e-179	405.377	0	0
IFI27	14.9519	50.4408	14.2653	4.06e-43	4.59e-41	87.0278	0	0
RPS14	13.7405	48.4359	16.0506	3.32e-53	5.45e-51	110.1	0	0
RPS26	13.553	21.3111	26.8999	4.82e-128	4.31e-125	281.551	1.11e-15	2.5e-14
HSPB1	13.3569	34.6661	19.2858	2.03e-73	6.15e-71	156.38	0	0
FN1	13.1943	19.2829	15.4719	7.62e-50	1.1e-47	102.411	0	0
RPL30	12.9206	63.2099	13.7693	1.81e-40	1.86e-38	80.9706	3.82e-14	7.53e-13
HSP90AA1	12.8703	36.9869	18.936	3.98e-71	1.14e-68	151.129	3.16e-09	3.44e-08
PPIA	12.8591	29.9384	20.4028	6.81e-81	2.39e-78	173.502	6.14e-08	5.59e-07
RPS21	12.4584	41.2314	16.3479	5.79e-55	1.01e-52	114.125	0	0
H3F3A	12.4333	23.6841	22.9327	1.34e-98	7.36e-96	214.068	2.87e-09	3.14e-08
GFRA1	11.7228	8.40929	37.691	3.51e-213	7.68e-210	476.627	0	0
RPL15	11.5167	32.7542	17.9788	5.6e-65	1.33e-62	137.051	0	0
RPS29	11.4808	46.4623	14.3337	1.73e-43	1.98e-41	87.8756	2.93e-08	2.79e-07
RPL7	11.3752	26.4259	20.9309	1.66e-84	6.69e-82	181.777	6e-13	1.04e-11
TUBA1B	11.3423	19.7651	21.4139	7.54e-88	3.38e-85	189.438	0	0
HSPA1A	11.3365	14.2608	28.0211	1.21e-136	1.26e-133	301.259	0	0
CRIP1	11.3342	60.2606	10.3744	2.57e-24	1.41e-22	44.1128	0	0
S100A16	11.1257	17.1172	23.4768	1.58e-102	8.89e-100	223.074	0	0
GAPDH	10.7698	49.339	9.46202	1.29e-20	5.6e-19	35.6948	0	0
GATA3	10.7111	17.834	23.9332	7.45e-106	4.44e-103	230.697	1.67e-11	2.4e-10
MAGED2	10.4425	13.3627	25.4531	4.15e-117	2.92e-114	256.49	0	0
ACTG1	10.4188	61.7411	10.8527	2.27e-26	1.4e-24	48.7892	1.22e-15	2.75e-14
RPL14	10.3569	21.7051	20.5736	4.68e-82	1.7e-79	176.167	0	0
HSP90AB1	10.3252	34.6496	15.5009	5.19e-50	7.58e-48	102.792	1.05e-13	1.96e-12
RPSA	10.3157	30.6699	16.7971	1.16e-57	2.2e-55	120.299	0	0
DEGS1	10.3061	7.14269	31.9743	1.37e-167	1.93e-164	372.18	0	0
PBX1	9.65309	29.0726	15.155	4.85e-48	6.33e-46	98.2842	0	0
RPL37	9.54564	40.0339	12.8432	1.04e-35	9e-34	70.0978	2.31e-07	1.92e-06
RPL39	9.4824	41.8852	12.5206	4.12e-34	3.42e-32	66.4491	0	0
COX6A1	9.32671	17.8018	21.7037	7.13e-90	3.34e-87	194.076	7.34e-10	8.7e-09
GALNT6	9.22644	11.9051	24.4038	2.6e-109	1.65e-106	238.62	0	0
RPL36A	9.12827	22.1308	16.3502	5.61e-55	9.87e-53	114.156	4.79e-10	5.79e-09
RPL34	9.07522	23.0936	14.7554	8.38e-46	9.94e-44	93.1676	0	0
GNG5	8.93098	7.49743	32.6418	6.96e-173	1.05e-169	384.31	0	0
XBP1	8.7661	27.5531	13.8748	5.02e-41	5.26e-39	82.2452	0	0
NME2	8.52672	18.3616	19.0786	4.67e-72	1.37e-69	153.262	0.0120822	0.0359961
NPM1	8.51011	11.1885	25.4788	2.66e-117	1.94e-114	256.932	0	0
TTLL12	8.17835	5.43125	31.0292	4.02e-160	5.28e-157	355.067	0	0
TMA7	7.97077	12.8386	21.0133	4.5e-85	1.85e-82	183.078	4.14e-13	7.3e-12
RPS15A	7.93678	21.5832	15.065	1.56e-47	2.01e-45	97.1233	2.31e-11	3.26e-10
DEGS2	7.91201	8.0516	27.7427	1.69e-134	1.66e-131	296.345	0	0
RPL8	7.6884	39.0754	10.1396	2.45e-23	1.25e-21	41.882	0	0
IFITM3	7.6422	42.3066	9.14929	2.05e-19	8.26e-18	32.9653	1.37e-13	2.52e-12
RPS2	7.55127	39.2665	10.2816	6.3e-24	3.33e-22	43.226	0	0
EIF1	7.4649	20.2699	15.7396	2.18e-51	3.4e-49	105.943	0.0464469	0.111843
PPDPF	7.44107	12.0497	20.7658	2.27e-83	8.75e-81	179.179	0	0
AQP3	6.9874	6.03095	29.5341	2.18e-148	2.52e-145	328.177	0	0
FXYD3	6.88096	15.3952	16.2466	2.32e-54	3.97e-52	112.747	0	0
PSMB4	6.87518	9.71013	22.3885	1.04e-94	5.41e-92	205.153	0	0
TXN	6.79666	9.83189	21.3397	2.48e-87	1.08e-84	188.255	0	0
SQSTM1	6.65157	15.4159	14.937	8.16e-47	1e-44	95.4807	4.26e-06	2.92e-05
ATP5MC2	6.63112	15.3983	15.708	3.32e-51	5.15e-49	105.525	4.84e-07	3.84e-06
GAS5	6.6112	9.88274	18.1191	7.23e-66	1.76e-63	139.086	0	0
HINT1	6.58088	11.2046	18.8355	1.8e-70	4.99e-68	149.63	8.99e-13	1.51e-11
S100A13	6.29915	14.5085	14.8778	1.75e-46	2.12e-44	94.7254	0	0
PCBP2	6.23163	15.6842	15.1681	4.09e-48	5.37e-46	98.454	1.26e-05	7.91e-05
GRINA	6.20827	9.7412	19.8689	2.72e-77	8.63e-75	165.253	0	0
RPL38	6.13492	26.9802	10.6183	2.36e-25	1.36e-23	46.4746	0.000446532	0.00201472
COX7A2	6.12016	8.28784	21.6836	9.87e-90	4.52e-87	193.753	3.71e-14	7.32e-13
HMGN2	6.00956	11.614	16.5706	2.7e-56	4.88e-54	117.171	0	0
CACYBP	5.92508	6.14234	24.6795	2.39e-111	1.57e-108	243.287	0	0
ATP5F1E	5.86209	19.0412	12.7078	4.92e-35	4.23e-33	68.5577	0.731538	0.972651
YWHAZ	5.80739	19.5033	11.8904	4.41e-31	3.31e-29	59.5354	1.76e-08	1.72e-07
NACA	5.784	16.3379	13.266	7.51e-38	7.01e-36	74.9895	3.06e-12	4.8e-11
SELENOW	5.76708	13.2182	14.3559	1.31e-43	1.51e-41	88.152	0	0
H2AFZ	5.73454	7.09396	20.7108	5.4e-83	2e-80	178.316	0	0
RPL23A	5.68739	28.1529	9.57564	4.62e-21	2.07e-19	36.7064	0.00021508	0.0010532
CTTN	5.60121	11.3266	15.4112	1.7e-49	2.37e-47	101.617	3.32e-14	6.59e-13
AGR3	5.48552	5.07593	25.6275	2.04e-118	1.68e-115	259.486	0	0
S100P	5.45489	12.5893	12.5013	5.12e-34	4.24e-32	66.2336	2.38e-12	3.78e-11
JTB	5.45039	9.75105	16.6894	5.21e-57	9.67e-55	118.808	0	0
NUCKS1	5.35676	10.0874	15.2449	1.5e-48	2.03e-46	99.4489	0	0
MMP11	5.31528	5.39943	18.9897	1.78e-71	5.15e-69	151.932	0	0
CPNE7	5.18415	6.55535	18.8458	1.54e-70	4.34e-68	149.783	0	0
SPINT2	5.17884	11.7564	13.8706	5.28e-41	5.5e-39	82.1946	5.89e-10	7.05e-09
CERS2	5.16499	5.79059	22.2221	1.59e-93	7.81e-91	202.446	0	0
ESR1	4.9583	6.72317	18.4558	5.11e-68	1.31e-65	144.012	0	0
COX7C	4.94622	14.6445	12.1787	1.88e-32	1.47e-30	62.6628	1.04e-07	9.13e-07
POLR2L	4.93554	12.5514	12.6444	1.01e-34	8.55e-33	67.8416	0	0
RPL19	4.8795	43.8396	6.37438	2.51e-10	4.56e-09	12.4123	0.0525795	0.123794
SNHG6	4.85644	5.58851	20.7868	1.63e-83	6.41e-81	179.508	0	0
ENSA	4.822	6.55419	19.3486	7.84e-74	2.41e-71	157.327	0	0
LAGE3	4.79974	3.52982	30.3789	5.27e-155	6.49e-152	343.339	0	0
SNRPE	4.79	7.21374	17.4736	8.22e-62	1.76e-59	129.799	2.65e-12	4.17e-11
UQCRB	4.74017	11.5248	13.7533	2.2e-40	2.25e-38	80.7774	0.00824223	0.0260288
TMBIM6	4.72054	21.2509	9.02795	5.86e-19	2.31e-17	31.928	2.53e-05	0.00015104
ARF1	4.71418	13.3256	12.1531	2.49e-32	1.95e-30	62.3834	4.3e-06	2.94e-05
RPS23	4.66022	24.953	8.00303	2.59e-15	7.5e-14	23.6623	0.00169997	0.00655677
RPS20	4.61361	15.2003	11.144	1.17e-27	7.65e-26	51.7233	2.44e-08	2.35e-07
ARMT1	4.58114	2.81604	25.5387	9.46e-118	7.17e-115	257.961	0	0
NQO1	4.5114	8.80568	13.7417	2.53e-40	2.57e-38	80.6378	0	0
ABCC5	4.50486	7.1709	16.8228	8.12e-58	1.55e-55	120.655	3.46e-12	5.4e-11
ELF3	4.49368	13.2505	10.8196	3.17e-26	1.92e-24	48.4596	1.28e-13	2.37e-12
UBC	4.48003	26.9114	8.25431	3.59e-16	1.13e-14	25.6058	0.000475781	0.00213203
PSMD4	4.45349	6.0854	18.5583	1.12e-68	2.94e-66	145.522	0	0
SMIM22	4.43566	15.6709	9.44288	1.53e-20	6.6e-19	35.5254	0	0
TSPAN13	4.40458	4.43351	22.3722	1.36e-94	6.88e-92	204.888	0	0
LDLRAD4	4.3939	5.3501	17.8569	3.29e-64	7.62e-62	135.29	0	0
TCEAL1	4.37292	5.68855	18.7463	6.82e-70	1.84e-67	148.304	0	0
RPL35A	4.36876	23.386	8.13026	9.58e-16	2.92e-14	24.6395	0.000332688	0.00155597
RACK1	4.32155	23.3751	7.95683	3.7e-15	1.05e-13	23.3108	8.38e-13	1.42e-11
MT1E	4.31112	4.7737	18.8218	2.21e-70	6.03e-68	149.427	0	0
OAZ1	4.24919	19.5677	8.45666	7.03e-17	2.34e-15	27.2104	2.61e-05	0.000155004
DYNLL1	4.17488	7.25516	14.3209	2.03e-43	2.31e-41	87.7161	0	0
PTMS	4.16216	17.1469	8.96263	1.03e-18	3.99e-17	31.3747	0	0
PRDX1	4.07204	10.2384	11.9156	3.35e-31	2.54e-29	59.8061	5.06e-14	9.81e-13
MGST3	4.03909	7.20486	13.9874	1.26e-41	1.37e-39	83.6145	3.33e-16	7.74e-15
CD9	3.92107	12.2077	9.55943	5.35e-21	2.37e-19	36.5614	3.44e-12	5.38e-11
ATP5MD	3.91519	8.18146	13.0723	7.3e-37	6.5e-35	72.7334	8.69e-11	1.15e-09
RPL23	3.90712	21.6693	7.50314	1.12e-13	2.85e-12	19.9589	0.0548159	0.128277
RPLP0	3.83853	28.6144	6.30523	3.89e-10	6.82e-09	11.9874	8.44e-15	1.76e-13
SEC61G	3.83426	5.75693	16.139	1e-53	1.67e-51	111.291	1.11e-16	2.68e-15
LY6E	3.80078	18.3545	7.47184	1.41e-13	3.56e-12	19.7343	0	0
RPS24	3.77038	22.5685	6.50239	1.11e-10	2.09e-09	13.2104	4.28e-10	5.22e-09
RPL32	3.73199	39.5374	5.02452	5.72e-07	6.24e-06	4.91614	0	0
ATP5MPL	3.70309	11.864	9.89015	2.57e-22	1.26e-20	39.5614	5.16e-09	5.47e-08
NDUFA1	3.68181	5.91683	15.4623	8.65e-50	1.23e-47	102.285	6.86e-11	9.2e-10
NDUFA2	3.6557	7.92481	12.6568	8.8e-35	7.47e-33	67.9806	2.78e-07	2.29e-06
SKP1	3.63986	10.958	10.8062	3.63e-26	2.19e-24	48.3266	1.2e-10	1.56e-09
HMGN1	3.61829	6.46264	13.2104	1.45e-37	1.33e-35	74.3394	0	0
HNRNPAB	3.55649	5.43591	15.0091	3.22e-47	4.06e-45	96.4054	0	0
ZFAS1	3.55519	5.09263	15.6441	7.77e-51	1.18e-48	104.679	0	0
PTGES3	3.52438	7.03388	13.2811	6.28e-38	5.92e-36	75.1671	4.04e-13	7.14e-12
ATOX1	3.50162	8.80859	11.2194	5.39e-28	3.61e-26	52.4933	2.68e-06	1.89e-05
NDUFA4	3.48384	8.5765	11.4946	3.04e-29	2.14e-27	55.3411	1.44e-08	1.42e-07
TACSTD2	3.46061	4.13568	16.6017	1.76e-56	3.2e-54	117.599	0	0
EVL	3.45704	13.5964	8.47625	5.99e-17	2.02e-15	27.3676	5e-05	0.000280565
PRDX6	3.43004	6.70434	13.0592	8.51e-37	7.55e-35	72.5817	7.05e-08	6.35e-07
BST2	3.3548	11.8332	8.14964	8.23e-16	2.52e-14	24.7896	0	0
PABPC1	3.32573	20.228	6.65778	4.03e-11	7.86e-10	14.1993	3.71e-07	2.99e-06
CALML5	3.31915	25.7335	4.93716	8.91e-07	9.47e-06	4.48969	0	0
TRPS1	3.28953	7.76478	10.9616	7.56e-27	4.76e-25	49.8788	1.06e-07	9.24e-07
SOD1	3.27374	7.77543	11.0569	2.87e-27	1.83e-25	50.8394	7.59e-06	4.95e-05
RAD21	3.24611	6.13863	13.2397	1.02e-37	9.52e-36	74.6815	2.1e-12	3.35e-11
HSPA8	3.22185	14.3179	7.77551	1.48e-14	4.01e-13	21.9496	7.94e-08	7.07e-07
SREBF1	3.19944	3.49732	16.5033	6.84e-56	1.21e-53	116.248	0	0
CTNNA1	3.1583	5.42801	13.2097	1.46e-37	1.34e-35	74.3315	0	0
DSTN	3.12958	9.47449	8.21622	4.86e-16	1.51e-14	25.3077	2.12e-11	3.01e-10
LDHA	3.12364	8.56433	8.49	5.36e-17	1.81e-15	27.4781	0	0
HNRNPA1	3.09019	12.2928	8.19723	5.65e-16	1.74e-14	25.1596	7.32e-06	4.8e-05
TUBB4B	3.06184	6.14259	10.7931	4.14e-26	2.48e-24	48.1966	0	0
HSBP1	3.04919	8.96798	9.88301	2.74e-22	1.33e-20	39.4957	8.37e-09	8.58e-08
HNRNPA2B1	3.02702	10.8293	8.5282	3.92e-17	1.34e-15	27.7861	0.000350968	0.00163023
RPL24	3.02313	16.1492	6.71246	2.81e-11	5.59e-10	14.5524	0.000921566	0.00381517
ANAPC11	3.02262	8.59224	9.40306	2.18e-20	9.38e-19	35.1741	9.13e-08	8.09e-07
RPL6	3.02132	17.0749	6.34131	3.1e-10	5.52e-09	12.2085	5.43e-09	5.74e-08
DNAJA1	3.01921	5.53677	11.9708	1.84e-31	1.4e-29	60.4021	0	0
ADAR	2.9866	9.18226	9.21438	1.16e-19	4.75e-18	33.5267	2.02e-10	2.56e-09
PTMA	2.98513	31.4252	4.34967	1.47e-05	0.00012223	1.80983	0	0
SNRPB	2.96685	10.9448	8.15667	7.78e-16	2.38e-14	24.8441	0.000481326	0.00215491
PLAAT4	2.96157	7.47886	9.73384	1.09e-21	5.1e-20	38.1324	0.000222579	0.00108507
ATP9A	2.94694	3.38931	15.3667	3.05e-49	4.18e-47	101.034	0	0
EFNA1	2.9466	10.4032	6.72573	2.57e-11	5.14e-10	14.6385	1.11e-16	2.68e-15
RPL37A	2.94292	40.5125	3.67621	0.000245983	0.00150323	-0.85563	1.38e-08	1.36e-07
TCEAL3	2.92699	6.58032	10.1405	2.43e-23	1.25e-21	41.8905	9.09e-12	1.35e-10
CYC1	2.91071	4.61644	13.3876	1.78e-38	1.72e-36	76.4186	0	0
NDUFB9	2.91063	10.5037	8.30874	2.32e-16	7.48e-15	26.034	0	0
CLDN4	2.87976	6.11967	10.5938	3e-25	1.71e-23	46.2352	2.55e-12	4.03e-11
HIST1H1C	2.87325	8.61934	8.66765	1.24e-17	4.43e-16	28.9206	0	0
HMGB2	2.86441	3.22458	15.0354	2.29e-47	2.91e-45	96.7429	0	0
FKBP4	2.85497	10.0334	8.48323	5.66e-17	1.91e-15	27.4236	9.38e-05	0.000501245
IMPDH2	2.83916	5.52648	10.9952	5.38e-27	3.39e-25	50.2161	0	0
DAZAP2	2.72684	9.15504	8.54013	3.55e-17	1.22e-15	27.8824	1.07e-05	6.81e-05
NDUFC1	2.72443	3.25465	15.0526	1.83e-47	2.34e-45	96.9645	0	0
PGK1	2.71736	9.23314	6.32666	3.4e-10	6.02e-09	12.1186	0	0
BMI1	2.71536	3.17218	15.3664	3.06e-49	4.18e-47	101.031	0	0
CRAT	2.71119	2.20396	17.8052	6.96e-64	1.59e-61	134.545	0	0
GPRC5A	2.70951	10.8485	7.25287	6.84e-13	1.64e-11	18.1873	1.11e-16	2.68e-15
PARD6B	2.68102	3.92195	13.1383	3.37e-37	3.05e-35	73.4996	0	0
CD24	2.67332	16.6872	5.17115	2.68e-07	3.08e-06	5.64813	0	0
RBIS	2.67232	5.33393	11.151	1.09e-27	7.14e-26	51.7952	2.13e-12	3.39e-11
PFDN5	2.62262	15.7896	5.73789	1.18e-08	1.68e-07	8.66691	0.00102637	0.00419626
RNF213	2.61209	9.08839	7.77172	1.52e-14	4.11e-13	21.9215	2.99e-09	3.28e-08
TUBA1C	2.60295	3.70729	13.2783	6.5e-38	6.09e-36	75.1336	0	0
CKS1B	2.59511	2.45451	17.7594	1.35e-63	3.06e-61	133.885	0	0
ROMO1	2.5951	9.12516	8.22173	4.65e-16	1.45e-14	25.3508	0.00406507	0.0140104
PRKACB	2.59415	1.9653	20.1168	5.87e-79	1.99e-76	169.069	0	0
CISH	2.58883	2.74301	16.8909	3.14e-58	6.05e-56	121.601	0	0
ATP5F1B	2.5843	12.2764	6.64388	4.41e-11	8.59e-10	14.1099	0.0019398	0.0073395
EDF1	2.56329	9.13897	8.07931	1.43e-15	4.23e-14	24.2465	3.87e-08	3.63e-07
IGHE	2.55455	2.06133	17.5541	2.59e-62	5.73e-60	130.947	0	0
COX7B	2.53127	5.8982	9.4955	9.53e-21	4.16e-19	35.9918	1.39e-05	8.71e-05
HSPA9	2.52838	5.04504	11.1593	1e-27	6.6e-26	51.8794	7.56e-11	1.01e-09
EZR	2.52718	4.68248	11.5924	1.08e-29	7.73e-28	56.3668	0	0
TMEM106C	2.52205	4.04167	12.6897	6.05e-35	5.18e-33	68.3527	3.82e-13	6.76e-12
RPS3A	2.51497	20.6744	4.57188	5.28e-06	4.85e-05	2.78479	0	0
RPL27	2.50141	20.2185	4.9684	7.61e-07	8.16e-06	4.64133	0.48162	0.708381
UQCR11	2.49786	14.1221	6.31904	3.56e-10	6.29e-09	12.0719	2.37e-06	1.68e-05
AZIN1	2.49452	4.42055	12.2942	5.22e-33	4.19e-31	63.9326	1.34e-08	1.33e-07
HSPE1	2.47845	5.75853	9.58041	4.43e-21	1.99e-19	36.7491	0	0
CHCHD2	2.45305	11.4312	6.98145	4.56e-12	9.86e-11	16.329	0.000123641	0.000640992
IL20	2.45244	1.73263	18.0644	1.61e-65	3.86e-63	138.291	0	0
SLC25A5	2.43217	4.04023	11.4436	5.2e-29	3.59e-27	54.8096	0	0
TPI1	2.42318	9.89741	6.76892	1.93e-11	3.9e-10	14.9199	2.63e-13	4.72e-12
CREB3L4	2.42155	6.10136	9.01583	6.5e-19	2.55e-17	31.8251	1.84e-14	3.73e-13
IFITM1	2.41652	4.73076	9.86132	3.36e-22	1.62e-20	39.2964	0	0
SNRPD2	2.38441	8.76429	7.68572	2.91e-14	7.7e-13	21.2862	0.0098481	0.0302746
SUB1	2.35102	6.08437	9.50235	8.96e-21	3.92e-19	36.0527	3.49e-07	2.83e-06
RAN	2.34348	5.42475	9.3928	2.39e-20	1.03e-18	35.0837	2.89e-15	6.29e-14
PYCARD	2.34198	5.55844	8.95168	1.13e-18	4.36e-17	31.2823	0	0
LRATD2	2.33483	3.19169	13.694	4.52e-40	4.56e-38	80.0645	1.29e-14	2.64e-13
RALY	2.32853	5.482	9.5881	4.13e-21	1.86e-19	36.818	5.91e-13	1.03e-11
SH3BGRL	2.30082	2.28229	16.2152	3.55e-54	6.03e-52	112.322	0	0
TNRC18	2.29692	2.52569	15.421	1.49e-49	2.1e-47	101.744	0	0
TGM2	2.28765	2.74824	12.1892	1.67e-32	1.32e-30	62.778	0	0
COL3A1	2.28612	12.01	3.51554	0.000453347	0.00255991	-1.42682	0	0
SIRLNT	2.28604	1.3018	24.1063	4.01e-107	2.47e-104	233.605	0	0
FOXA1	2.27208	5.45387	8.90913	1.62e-18	6.17e-17	30.9242	1.49e-14	3.04e-13
ATP5F1A	2.25593	8.5614	7.17467	1.19e-12	2.79e-11	17.6452	0.000232899	0.00113062
HSPH1	2.25529	2.67839	14.692	1.88e-45	2.2e-43	92.3653	0	0
NEAT1	2.24502	18.1564	4.23086	2.48e-05	0.00019475	1.3079	1.79e-10	2.28e-09
C19orf33	2.23763	5.20858	8.68472	1.07e-17	3.87e-16	29.0606	0	0
HNRNPK	2.23667	11.2124	6.16659	9.19e-10	1.54e-08	11.1486	4.6e-07	3.66e-06
POSTN	2.22841	5.44699	6.93129	6.43e-12	1.37e-10	15.9927	0	0
NDUFB10	2.21866	4.58909	10.3222	4.26e-24	2.29e-22	43.6127	1.64e-07	1.39e-06
SERINC2	2.21081	3.75144	11.0712	2.48e-27	1.59e-25	50.984	0	0
ATP5PF	2.20857	5.07496	9.53064	6.94e-21	3.05e-19	36.3045	5.68e-12	8.61e-11
RPL7A	2.20026	23.0271	3.84209	0.000127638	0.000837175	-0.239682	6.66e-16	1.52e-14
COX17	2.19894	4.95524	10.1328	2.61e-23	1.33e-21	41.8188	5.33e-15	1.13e-13
NDUFS6	2.18273	7.11731	7.5664	7.06e-14	1.82e-12	20.4154	3.29e-05	0.000191133
CISD3	2.17814	6.06373	8.12784	9.77e-16	2.96e-14	24.6208	6.48e-10	7.73e-09
RPL36AL	2.16766	6.26743	8.54343	3.46e-17	1.19e-15	27.9092	0.00831484	0.0262077
GLUL	2.15996	9.07355	6.53149	9.19e-11	1.75e-09	13.3939	0.000174814	0.000874736
COMMD3	2.15741	2.57525	14.1175	2.54e-42	2.84e-40	85.206	0	0
DNAJC1	2.15058	1.51406	20.134	4.49e-79	1.55e-76	169.334	0	0
RPL4	2.14702	18.2227	4.77338	2.01e-06	2.01e-05	3.70962	0.000140529	0.000719452
PSMA6	2.14239	6.97495	7.82769	9.96e-15	2.75e-13	22.3384	2.11e-05	0.000128078
VDAC1	2.1419	5.21972	8.75112	6.17e-18	2.24e-16	29.6076	1.63e-11	2.35e-10
YPEL3	2.13685	5.66689	8.41376	9.96e-17	3.27e-15	26.8673	0	0
SELENBP1	2.13527	5.42915	8.43796	8.18e-17	2.7e-15	27.0606	7.8e-14	1.48e-12
ADIPOR1	2.13082	4.14958	10.7282	7.92e-26	4.72e-24	47.5547	3.51e-10	4.34e-09
SPP1	2.13008	3.08558	6.67527	3.59e-11	7.05e-10	14.3119	0	0
RPL22L1	2.11893	3.85611	11.5577	1.56e-29	1.11e-27	56.0019	0.000651746	0.00281299
PSMB1	2.1154	4.88003	9.45858	1.33e-20	5.76e-19	35.6643	1.11e-16	2.68e-15
FASN	2.11127	15.1287	4.5688	5.35e-06	4.92e-05	2.77099	0	0
SLIRP	2.10804	3.91041	10.3814	2.4e-24	1.32e-22	44.1799	1.96e-10	2.48e-09
CNIH4	2.10752	2.76591	13.2052	1.54e-37	1.4e-35	74.279	0	0
ANO1	2.08804	3.59719	10.5988	2.86e-25	1.64e-23	46.2842	0	0
NINJ1	2.07997	4.23537	9.84899	3.76e-22	1.81e-20	39.1832	0	0
CST1	2.07228	2.30737	9.60326	3.6e-21	1.63e-19	36.9539	0	0
CLDN3	2.06527	12.1664	4.80839	1.69e-06	1.71e-05	3.8742	1.98e-11	2.82e-10
TXNL4A	2.0545	4.46047	9.30774	5.09e-20	2.13e-18	34.3382	0	0
PRELID1	2.03922	4.9095	8.737	6.94e-18	2.52e-16	29.491	1.39e-13	2.55e-12
MRPL51	2.03847	3.72059	10.6981	1.07e-25	6.32e-24	47.2575	6.45e-07	5.02e-06
HIST2H2AA4	2.03742	2.58281	11.2762	2.99e-28	2.02e-26	53.0766	0	0
TRMT112	2.03219	3.97675	10.306	4.98e-24	2.66e-22	43.4584	9.33e-12	1.38e-10
NME1	2.02721	7.0779	7.71554	2.32e-14	6.18e-13	21.5057	6.67e-08	6.03e-07
CXXC5	2.02708	4.04009	9.9946	9.66e-23	4.79e-21	40.5271	3.51e-14	6.95e-13
ARPC3	2.02475	5.09906	9.08739	3.5e-19	1.39e-17	32.4346	0.00345474	0.012158
BHLHE40	2.01988	5.76745	7.77937	1.44e-14	3.9e-13	21.9783	4.57e-08	4.23e-07
RPL12	2.01632	22.2211	3.30066	0.000989692	0.00507739	-2.15152	0	0
POMP	2.01511	4.12023	10.2471	8.78e-24	4.62e-22	42.8976	3.2e-07	2.61e-06
APH1A	2.01469	4.13678	9.80382	5.72e-22	2.72e-20	38.7698	8.46e-14	1.6e-12
VMP1	2.01004	10.0084	5.43744	6.41e-08	8.16e-07	7.02918	1.85e-06	1.34e-05
ERBB3	2.00755	4.37101	9.20086	1.3e-19	5.33e-18	33.4098	7.39e-13	1.26e-11
VPS28	2.00366	5.70367	7.43732	1.82e-13	4.55e-12	19.4876	0	0
MALAT1	-83.784	42.8269	-38.272	7.98e-218	1.96e-214	487.261	0	0
MGP	-83.2759	64.6727	-19.9659	6.08e-78	1.99e-75	166.743	0	0
IGKC	-77.6003	83.9296	-8.96578	9.99e-19	3.9e-17	31.4013	0	0
IGHG3	-48.5927	42.4019	-14.0669	4.75e-42	5.27e-40	84.5856	0	0
IGHG4	-39.0785	54.6961	-10.8304	2.85e-26	1.74e-24	48.5667	0	0
MT-ND1	-37.8888	57.6599	-23.6942	4.14e-104	2.4e-101	226.698	0	0
MT-ND4	-37.5906	82.9451	-17.3657	3.83e-61	8.03e-59	128.269	0	0
MT-CO3	-35.8256	117.021	-12.1319	3.15e-32	2.44e-30	62.1517	0	0
TMSB10	-33.488	77.3438	-25.5838	4.35e-118	3.42e-115	258.735	0	0
COX6C	-32.4334	218.857	-5.15177	2.96e-07	3.38e-06	5.55025	0	0
IGLC2	-31.5465	23.5536	-13.6819	5.23e-40	5.25e-38	79.9196	0	0
CD74	-28.953	63.1285	-15.097	1.03e-47	1.34e-45	97.5359	0	0
MT-CO2	-26.4588	93.874	-11.1535	1.06e-27	6.98e-26	51.8201	0	0
MT-ND3	-24.1543	64.9609	-11.9118	3.49e-31	2.64e-29	59.7654	0	0
IGHG1	-21.6184	19.7818	-13.3646	2.34e-38	2.23e-36	76.1478	0	0
C3	-20.6561	11.416	-26.1708	1.65e-122	1.41e-119	268.867	0	0
FTL	-19.9726	79.9563	-8.05159	1.77e-15	5.19e-14	24.0336	0	0
IGLC1	-19.9192	11.8877	-4.63006	4.01e-06	3.78e-05	3.04786	0	0
IGFBP7	-19.439	15.7714	-20.0959	8.12e-79	2.71e-76	168.746	0	0
TIMP1	-17.7807	11.5599	-25.1838	4.27e-115	2.9e-112	251.878	0	0
HLA-DRA	-16.8796	26.1385	-16.6563	8.25e-57	1.52e-54	118.35	0	0
MT-ND2	-16.6733	44.3206	-10.7463	6.61e-26	3.96e-24	47.7328	0	0
RPL36	-16.4501	40.5478	-19.472	1.2e-74	3.74e-72	159.196	0	0
B2M	-15.698	93.8951	-8.28652	2.77e-16	8.83e-15	25.8589	0	0
MT-ATP6	-15.4193	82.253	-6.40927	2.01e-10	3.69e-09	12.6283	0	0
IGFBP4	-15.4099	16.0949	-22.1354	6.51e-93	3.13e-90	201.04	0	0
TFF3	-15.3927	27.2067	-16.7573	2.03e-57	3.8e-55	119.747	0	0
S100A6	-13.3232	26.8161	-15.8252	6.92e-52	1.09e-49	107.082	0	0
CST3	-13.2063	25.3744	-18.4699	4.15e-68	1.07e-65	144.218	0	0
ADIRF	-12.7947	29.2651	-17.3858	2.88e-61	6.1e-59	128.553	0	0
VIM	-12.175	13.219	-17.1157	1.33e-59	2.64e-57	124.743	0	0
HLA-A	-11.2538	54.7955	-9.57101	4.82e-21	2.15e-19	36.665	0	0
RPS18	-11.1957	52.7755	-11.7749	1.53e-30	1.13e-28	58.2993	1.08e-13	2.02e-12
HLA-B	-11.0964	64.4341	-7.62317	4.63e-14	1.22e-12	20.8282	0	0
MT-CO1	-11.0885	90.7542	-4.1293	3.86e-05	0.000289857	0.889577	0	0
APOE	-10.9004	41.7594	-6.12708	1.17e-09	1.93e-08	10.9128	0	0
RPS11	-10.7671	32.4654	-14.7556	8.36e-46	9.94e-44	93.1704	0.000160317	0.000810435
MT-CYB	-10.6511	57.9691	-6.38167	2.4e-10	4.36e-09	12.4574	0	0
HLA-E	-10.4462	15.9261	-19.2525	3.37e-73	1.01e-70	155.876	0	0
IGHA1	-10.2884	10.9101	-3.43749	0.000604931	0.0033068	-1.69523	0	0
COL6A2	-10.0369	11.0133	-16.3161	8.96e-55	1.55e-52	113.691	0	0
TMSB4X	-9.7917	31.2411	-9.84409	3.94e-22	1.89e-20	39.1383	0	0
HLA-DRB1	-9.58147	12.9184	-17.1224	1.21e-59	2.43e-57	124.837	0	0
RPS9	-9.55922	24.6541	-14.5908	6.8e-45	7.92e-43	91.0886	0	0
CPB1	-9.29036	24.7373	-6.23121	6.17e-10	1.05e-08	11.5373	0	0
H2AFJ	-8.96653	17.1645	-15.6693	5.56e-51	8.55e-49	105.013	0	0
DCN	-8.88182	6.48045	-18.1412	5.23e-66	1.29e-63	139.408	0	0
SERPINA3	-8.6868	10.7138	-15.397	2.04e-49	2.84e-47	101.431	0	0
IGHM	-8.48344	7.73901	-4.24599	2.32e-05	0.000183975	1.37109	0	0
C1QA	-8.16664	8.61784	-15.9618	1.1e-52	1.77e-50	108.907	0	0
EEF1A1	-8.09965	52.5584	-7.32069	4.22e-13	1.04e-11	18.6619	0	0
RPL18A	-7.93465	38.051	-9.85419	3.59e-22	1.73e-20	39.2309	0	0
IFI6	-7.84012	28.33	-10.1849	1.59e-23	8.22e-22	42.3091	0	0
COL1A2	-7.75642	21.7085	-7.1163	1.79e-12	4.1e-11	17.244	0	0
ZNF703	-7.55481	15.6199	-14.9102	1.15e-46	1.41e-44	95.1387	0	0
CCDC80	-7.44339	3.50108	-19.9197	1.24e-77	4.01e-75	166.032	0	0
SFRP2	-7.23987	6.96431	-15.838	5.84e-52	9.27e-50	107.252	0	0
HLA-DRB5	-7.10609	8.9261	-14.9483	7.06e-47	8.74e-45	95.6252	0	0
APOD	-7.04938	3.41588	-18.405	1.08e-67	2.73e-65	143.264	7.77e-16	1.76e-14
ISG15	-6.98339	28.0125	-8.0738	1.49e-15	4.41e-14	24.2041	0	0
CCL19	-6.8328	3.01658	-15.4711	7.7e-50	1.11e-47	102.4	0	0
BGN	-6.71968	6.6499	-15.9829	8.3e-53	1.35e-50	109.19	0	0
LYZ	-6.61152	10.4115	-10.1847	1.59e-23	8.22e-22	42.3076	0	0
RPL28	-6.42091	51.5163	-7.23314	7.87e-13	1.88e-11	18.05	3.33e-16	7.74e-15
TAGLN	-6.35947	5.3049	-14.1771	1.22e-42	1.37e-40	85.9392	0	0
C1S	-6.24112	4.37534	-17.9267	1.2e-64	2.8e-62	136.296	3.98e-10	4.88e-09
A2M	-6.19167	7.05492	-13.3303	3.51e-38	3.34e-36	75.7438	1.1e-13	2.05e-12
RPL13	-6.18689	75.1059	-5.0684	4.57e-07	5.08e-06	5.13309	0	0
TYMP	-6.17613	11.4791	-13.5618	2.22e-39	2.2e-37	78.4843	0	0
ACTB	-6.12652	63.295	-5.15919	2.85e-07	3.26e-06	5.58768	0	0
AEBP1	-6.01945	9.82284	-11.4848	3.37e-29	2.35e-27	55.2391	0	0
RPS15	-5.71543	32.2386	-7.58995	5.93e-14	1.54e-12	20.5863	9.65e-11	1.27e-09
AQP1	-5.6833	2.82938	-13.8847	4.44e-41	4.68e-39	82.366	1.14e-08	1.15e-07
FCGRT	-5.63759	6.75553	-17.1818	5.22e-60	1.06e-57	125.672	0	0
C1R	-5.59662	3.48182	-17.3631	3.98e-61	8.25e-59	128.232	3.06e-10	3.8e-09
FBLN1	-5.51718	3.21719	-16.5381	4.23e-56	7.58e-54	116.725	2.83e-12	4.46e-11
RPL21	-5.41504	21.47	-8.59487	2.26e-17	7.94e-16	28.3264	0	0
RPS28	-5.36294	40.0878	-6.68534	3.36e-11	6.65e-10	14.3769	4.82e-13	8.45e-12
RPL3	-5.29576	23.8237	-8.50708	4.66e-17	1.58e-15	27.6157	8.27e-05	0.000446245
CYBA	-5.2906	4.92942	-15.9725	9.55e-53	1.54e-50	109.051	0	0
RNASE1	-5.29025	4.46785	-15.2142	2.24e-48	3e-46	99.0513	0	0
CCN2	-5.28498	4.16041	-13.477	6.13e-39	5.97e-37	77.4766	4.44e-16	1.03e-14
RAB11FIP1	-5.2275	9.17871	-12.3331	3.38e-33	2.74e-31	64.3624	0	0
MYL9	-5.22482	5.18582	-13.5535	2.45e-39	2.42e-37	78.3847	0	0
COL6A1	-5.2186	6.93926	-11.6824	4.13e-30	3.01e-28	57.3174	0	0
IGLC3	-5.21191	4.01428	-7.97692	3.17e-15	9.15e-14	23.4634	0	0
SPARCL1	-5.20234	3.5159	-14.0637	4.94e-42	5.43e-40	84.5469	9.5e-12	1.4e-10
FLNA	-5.10483	6.28607	-13.8088	1.12e-40	1.16e-38	81.4472	0	0
HLA-DPB1	-4.98232	6.89433	-13.0557	8.87e-37	7.83e-35	72.5408	0	0
C1QB	-4.90068	7.96259	-11.167	9.26e-28	6.12e-26	51.9577	0	0
TXNIP	-4.88723	4.1893	-17.483	7.19e-62	1.56e-59	129.933	2.86e-11	3.98e-10
VWF	-4.87831	2.93385	-13.9508	1.98e-41	2.11e-39	83.1689	1.21e-09	1.38e-08
SAMHD1	-4.86685	3.22372	-17.11	1.44e-59	2.84e-57	124.663	2.4e-07	2e-06
SERPING1	-4.84814	4.99408	-14.7065	1.56e-45	1.84e-43	92.5491	2.66e-15	5.83e-14
PSAP	-4.83076	32.6638	-4.71976	2.61e-06	2.54e-05	3.45976	0	0
SLC39A6	-4.63385	16.7038	-8.4543	7.17e-17	2.38e-15	27.1915	0	0
CSTA	-4.586	7.13838	-13.5622	2.21e-39	2.2e-37	78.4891	0	0
RPS6	-4.54982	20.8969	-7.81147	1.13e-14	3.09e-13	22.2173	7.36e-10	8.71e-09
LGALS1	-4.48896	11.2273	-9.44419	1.51e-20	6.54e-19	35.5371	0	0
CCL21	-4.32182	1.71269	-9.25505	8.1e-20	3.36e-18	33.8793	0	0
SELENOP	-4.30669	6.71472	-11.8036	1.13e-30	8.34e-29	58.6059	0	0
RPL13A	-4.30594	46.0085	-4.89741	1.09e-06	1.14e-05	4.29801	3.56e-06	2.47e-05
ENG	-4.24757	3.04516	-14.9565	6.35e-47	7.91e-45	95.7305	3.76e-05	0.000215737
CAVIN1	-4.13962	2.83541	-15.47	7.82e-50	1.12e-47	102.386	0	0
LMNA	-4.13047	5.78728	-13.231	1.13e-37	1.05e-35	74.5803	0.198226	0.362635
HLA-DPA1	-4.12897	6.24417	-11.7258	2.6e-30	1.91e-28	57.777	0	0
RPL29	-4.11997	34.6642	-5.81451	7.58e-09	1.1e-07	9.09799	5.21e-07	4.11e-06
CCN1	-4.01301	2.09392	-15.6038	1.33e-50	1.97e-48	104.146	6.75e-14	1.29e-12
IER3	-4.0008	7.57408	-11.4787	3.59e-29	2.5e-27	55.1753	0	0
EMILIN1	-3.96072	2.80461	-15.1884	3.14e-48	4.15e-46	98.7172	0	0
FOS	-3.8413	3.19468	-13.3778	2e-38	1.92e-36	76.3031	0	0
ACKR1	-3.79755	1.51344	-13.6398	8.68e-40	8.68e-38	79.4155	6.08e-14	1.17e-12
RPL35	-3.75119	34.5313	-5.3421	1.08e-07	1.33e-06	6.52707	0	0
CTSD	-3.74423	30.8044	-3.56777	0.000372603	0.00216673	-1.24389	0	0
RPL10	-3.71796	59.1337	-3.83015	0.000133924	0.000874033	-0.28491	0	0
GSN	-3.62613	3.72586	-12.8516	9.44e-36	8.23e-34	70.1942	5.52e-11	7.45e-10
CXCL12	-3.61304	2.07794	-15.2108	2.35e-48	3.12e-46	99.0064	2.05e-09	2.27e-08
HSPG2	-3.59636	3.95703	-11.9882	1.52e-31	1.16e-29	60.5901	9.66e-08	8.52e-07
SH3BGRL3	-3.58567	7.79489	-9.89302	2.5e-22	1.23e-20	39.5877	0.0890431	0.19022
APOC1	-3.53572	16.5271	-4.41202	1.11e-05	9.44e-05	2.07862	0	0
TFF1	-3.52479	7.47728	-9.36734	3e-20	1.28e-18	34.8599	0	0
CALD1	-3.50579	2.65317	-14.0171	8.77e-42	9.54e-40	83.9769	0	0
EEF1G	-3.49823	9.37784	-8.85331	2.61e-18	9.79e-17	30.4567	1.09e-09	1.26e-08
SNHG25	-3.47683	13.8543	-7.75646	1.71e-14	4.59e-13	21.8082	2.22e-16	5.24e-15
CRABP2	-3.46626	15.7876	-7.21071	9.23e-13	2.19e-11	17.8944	0	0
RPL27A	-3.46167	16.0284	-7.05926	2.67e-12	5.98e-11	16.855	2.41e-11	3.39e-10
SAT1	-3.45549	5.88876	-10.3825	2.38e-24	1.31e-22	44.1902	3.59e-05	0.000207316
LGALS3BP	-3.38946	19.3372	-6.63556	4.66e-11	9.05e-10	14.0565	0	0
P4HB	-3.37168	15.5972	-7.20392	9.68e-13	2.29e-11	17.8473	4.33e-07	3.46e-06
RPL31	-3.32815	17.0029	-6.88937	8.56e-12	1.79e-10	15.7135	1.19e-09	1.36e-08
GSTP1	-3.26829	2.65207	-14.9849	4.4e-47	5.52e-45	96.0941	2.3e-08	2.22e-07
ANXA2	-3.26634	5.88123	-10.5251	5.91e-25	3.35e-23	45.5667	0.0212386	0.0581219
SSR4	-3.26291	10.5912	-8.11212	1.11e-15	3.34e-14	24.4993	0.0076772	0.0244483
ZFP36L2	-3.25866	2.74982	-13.9295	2.57e-41	2.72e-39	82.9095	6.87e-05	0.000375641
EFEMP1	-3.17274	1.62204	-13.5368	3e-39	2.93e-37	78.1867	0	0
MMP2	-3.16583	3.87725	-10.6004	2.82e-25	1.62e-23	46.2995	2.29e-13	4.15e-12
ACTA2	-3.16204	2.87762	-9.93003	1.77e-22	8.73e-21	39.9291	0	0
NNMT	-3.1518	2.36476	-13.9567	1.84e-41	1.97e-39	83.2404	0	0
S100G	-3.1479	4.12325	-10.632	2.06e-25	1.2e-23	46.6094	0	0
PECAM1	-3.14019	1.96401	-12.5909	1.86e-34	1.55e-32	67.2389	0.0119823	0.0357471
ARHGDIA	-3.10124	9.08686	-8.29136	2.67e-16	8.55e-15	25.897	0.00265381	0.00969992
LRP1	-3.05368	2.77103	-12.292	5.35e-33	4.28e-31	63.9082	5.02e-12	7.67e-11
JCHAIN	-3.02044	2.60822	-5.6696	1.75e-08	2.42e-07	8.28728	0	0
RNASEK	-3.00103	10.2104	-7.95424	3.78e-15	1.07e-13	23.2912	0	0
RPS27A	-2.99639	21.3295	-5.27083	1.58e-07	1.89e-06	6.15728	2.44e-15	5.36e-14
LUM	-2.9923	6.52967	-7.3044	4.74e-13	1.16e-11	18.5475	0	0
RPL9	-2.98812	19.6605	-5.62238	2.28e-08	3.11e-07	8.02734	0.00539204	0.0179674
SOD2	-2.94648	3.4642	-12.0565	7.2e-32	5.56e-30	61.3303	8.17e-07	6.26e-06
RARRES2	-2.9424	2.54388	-12.9785	2.17e-36	1.91e-34	71.6505	0	0
S100A4	-2.92049	4.05081	-11.181	8.01e-28	5.33e-26	52.101	8.25e-11	1.09e-09
EGR1	-2.89043	1.92001	-12.9205	4.26e-36	3.73e-34	70.9837	4.76e-13	8.36e-12
RPS17	-2.85846	18.3188	-5.63623	2.11e-08	2.89e-07	8.10337	0.000540547	0.00238962
XIST	-2.84892	1.60547	-15.29	8.33e-49	1.13e-46	100.035	0.00550592	0.0183097
NBL1	-2.84505	4.16259	-10.0908	3.9e-23	1.96e-21	41.4246	1.3e-09	1.48e-08
IL6ST	-2.82763	11.1413	-7.5033	1.12e-13	2.85e-12	19.96	0	0
GPX3	-2.82643	1.53127	-12.6714	7.45e-35	6.35e-33	68.1459	8.82e-06	5.7e-05
SERPINF1	-2.79082	3.19654	-10.9565	7.97e-27	5e-25	49.8273	7.08e-11	9.47e-10
SFRP4	-2.78984	1.51701	-13.1185	4.25e-37	3.82e-35	73.2694	5.77e-15	1.23e-13
SCGB2A2	-2.77152	5.47899	-6.48397	1.25e-10	2.34e-09	13.0947	0	0
MFGE8	-2.77116	2.17664	-12.0082	1.22e-31	9.37e-30	60.806	5.33e-15	1.13e-13
STAB1	-2.75953	1.7889	-13.3018	4.92e-38	4.66e-36	75.4093	8.78e-09	8.98e-08
ZFP36L1	-2.7488	4.75203	-9.88682	2.65e-22	1.29e-20	39.5307	9.91e-07	7.51e-06
ATP2A3	-2.74508	4.44259	-10.6472	1.77e-25	1.04e-23	46.7574	2.22e-15	4.89e-14
COL18A1	-2.73345	4.24679	-8.91769	1.51e-18	5.76e-17	30.9961	0	0
RPS5	-2.7016	23.0344	-4.75784	2.17e-06	2.15e-05	3.63688	1.96e-10	2.48e-09
TRBC2	-2.69433	2.23166	-11.548	1.73e-29	1.22e-27	55.9004	0	0
TYROBP	-2.69358	4.01381	-9.56886	4.91e-21	2.18e-19	36.6457	1.85e-14	3.75e-13
GPNMB	-2.65345	4.19612	-8.18747	6.1e-16	1.88e-14	25.0835	2.99e-10	3.72e-09
EEF2	-2.65246	15.6312	-5.89048	4.85e-09	7.25e-08	9.53076	0.000160495	0.000810708
CSRP1	-2.64931	3.23316	-11.3178	1.94e-28	1.33e-26	53.5054	0.0120909	0.0360112
MXRA8	-2.59319	3.32565	-10.6882	1.18e-25	6.95e-24	47.1608	0.0155839	0.0449131
HLA-DQB1	-2.58921	4.32336	-9.57513	4.64e-21	2.07e-19	36.7019	0	0
TAPBP	-2.57852	13.5372	-5.88134	5.12e-09	7.63e-08	9.47842	0	0
PLD3	-2.57012	5.54325	-8.61677	1.89e-17	6.68e-16	28.5048	4.78e-10	5.78e-09
FSTL1	-2.56956	2.2459	-11.8688	5.57e-31	4.15e-29	59.3036	3.21e-14	6.39e-13
BAMBI	-2.54291	13.9165	-5.27243	1.57e-07	1.88e-06	6.16554	0	0
ANXA6	-2.50598	6.07894	-8.34286	1.77e-16	5.73e-15	26.3037	7.18e-14	1.37e-12
GNAI2	-2.50459	3.85729	-9.73091	1.12e-21	5.23e-20	38.1058	0.0210192	0.0576158
SNCG	-2.47631	2.00424	-12.4958	5.45e-34	4.49e-32	66.1716	0	0
CLDN5	-2.46347	1.09739	-12.366	2.34e-33	1.91e-31	64.7265	9.28e-11	1.22e-09
ISLR	-2.46072	2.71379	-10.3001	5.27e-24	2.81e-22	43.4024	1.22e-14	2.51e-13
RPL18	-2.44568	31.5646	-3.30188	0.00098542	0.00505943	-2.14752	0	0
RPS3	-2.43494	18.2164	-4.30002	1.83e-05	0.000149223	1.59842	0	0
AL627171.2	-2.41112	2.05822	-10.8473	2.4e-26	1.47e-24	48.7348	4.57e-07	3.64e-06
GGT5	-2.40436	1.39413	-13.1022	5.15e-37	4.61e-35	73.0803	3.14e-07	2.57e-06
SCGB1D2	-2.39486	4.68573	-6.40137	2.12e-10	3.87e-09	12.5793	0	0
FXYD5	-2.38356	2.15614	-11.3811	1e-28	6.87e-27	54.1598	4.17e-06	2.86e-05
IL32	-2.38103	2.60363	-10.6258	2.19e-25	1.27e-23	46.5484	5.55e-16	1.27e-14
DDX5	-2.37314	11.8999	-5.86279	5.71e-09	8.44e-08	9.37241	0.00189167	0.007185
ACTR2	-2.31995	4.28867	-9.54838	5.91e-21	2.61e-19	36.4628	1.17e-05	7.4e-05
FKBP1A	-2.3139	4.88418	-7.95448	3.77e-15	1.07e-13	23.293	0.0111278	0.0335692
VCAN	-2.30253	2.25216	-10.3105	4.77e-24	2.56e-22	43.5015	7.77e-15	1.63e-13
CTSH	-2.29597	3.69496	-9.02325	6.1e-19	2.4e-17	31.8881	0	0
TAGLN2	-2.29432	10.1741	-5.75684	1.06e-08	1.51e-07	8.77304	4.46e-06	3.03e-05
PTGDS	-2.28572	1.70181	-10.219	1.15e-23	6e-22	42.6319	0	0
LSP1	-2.28226	2.28349	-10.9262	1.08e-26	6.72e-25	49.5237	8.18e-09	8.4e-08
HLA-DMA	-2.26039	3.05731	-10.3988	2.03e-24	1.12e-22	44.3469	0	0
TNXB	-2.24583	0.967467	-13.8669	5.53e-41	5.73e-39	82.1493	1.27e-09	1.45e-08
XAF1	-2.24136	3.51444	-9.63478	2.7e-21	1.23e-19	37.2372	0	0
SERPINB6	-2.22992	5.46645	-8.08503	1.37e-15	4.07e-14	24.2905	3.72e-14	7.34e-13
H19	-2.22876	1.37476	-11.5481	1.73e-29	1.22e-27	55.9016	3.58e-13	6.36e-12
UBA52	-2.21391	22.454	-4.0499	5.41e-05	0.000392389	0.569466	0.000632565	0.00274102
AHNAK	-2.21377	6.07858	-7.47834	1.35e-13	3.4e-12	19.7809	0.00334731	0.0118285
RPS8	-2.18539	24.7875	-3.18815	0.00146465	0.00713833	-2.51305	1.18e-12	1.96e-11
CTSB	-2.15832	15.7985	-3.82349	0.000137554	0.000895651	-0.310072	1.84e-09	2.06e-08
RPS10	-2.15285	23.9729	-3.69537	0.000228326	0.00140932	-0.785849	1.98e-06	1.42e-05
IGFBP6	-2.15211	0.999537	-12.2827	5.93e-33	4.72e-31	63.8064	0.000144407	0.000737771
EMP3	-2.14443	1.94344	-11.1962	6.85e-28	4.57e-26	52.2564	0.000698233	0.00298679
PLEC	-2.14224	4.85567	-7.92555	4.71e-15	1.33e-13	23.0739	6.79e-12	1.02e-10
EIF5A	-2.1376	7.54152	-6.31304	3.7e-10	6.51e-09	12.0351	9.51e-10	1.11e-08
CFB	-2.13567	16.8044	-3.66234	0.000259557	0.00157737	-0.905929	0	0
SEC61A1	-2.09036	5.36084	-7.27205	5.97e-13	1.44e-11	18.3211	0.407365	0.62435
COTL1	-2.08843	2.58026	-10.1454	2.32e-23	1.19e-21	41.9366	1.18e-08	1.18e-07
MYH9	-2.0807	7.0883	-6.46903	1.37e-10	2.57e-09	13.001	1.71e-06	1.24e-05
DUSP1	-2.0774	5.5374	-7.05772	2.69e-12	6.04e-11	16.8446	4.88e-05	0.000274184
C4orf48	-2.06136	7.88671	-6.01736	2.28e-09	3.6e-08	10.2655	4.97e-05	0.000279075
NDUFB7	-2.0411	7.31335	-6.18494	8.21e-10	1.38e-08	11.2586	3.25e-07	2.64e-06
TMEM176B	-2.02244	5.14107	-7.45848	1.56e-13	3.92e-12	19.6387	0.00299533	0.0107417
CCL14	-2.01873	0.799006	-10.6461	1.79e-25	1.05e-23	46.7471	2.63e-09	2.9e-08
EEF1D	-2.01528	8.61724	-5.57652	2.96e-08	3.98e-07	7.77683	1.37e-12	2.26e-11
THY1	-2.01203	3.17676	-7.91961	4.93e-15	1.39e-13	23.0291	1.72e-13	3.14e-12
FAM234B	-2.00336	7.43513	-5.95849	3.24e-09	4.98e-08	9.92274	0	0
