# Supplementary material for: MNMST: topology of cell networks leverages identification of spatial domains from spatial transcriptomics data
Source: Genome Biol. 2024 May 23;25:133. doi: 10.1186/s13059-024-03272-0 (PMC11112797; doi:10.1186/s13059-024-03272-0)
Supplement: Supplementary file 3 — Additional file 3: Supplementary table, gene ontology enrichment analysis results corresponding for DEGs in Additional file 2. [file 13059_2024_3272_MOESM3_ESM.xlsx]

## Sheet: Additional File 3
Domain 2 VS 0
Unnamed: 0	ONTOLOGY	ID	Description	GeneRatio	BgRatio	pvalue	p.adjust	qvalue	geneID	Count	logadjP
GO:0006123	BP	GO:0006123	mitochondrial electron transport, cytochrome c to oxygen	6/202	24/18903	1.59e-07	3.35e-05	2.87e-05	COX6C/COX7C/COX6A1/COX7A2/NDUFA4/COX4I1	6	4.47496
GO:0019882	BP	GO:0019882	antigen processing and presentation	9/202	108/18903	2.39e-06	0.00037206	0.000318763	HLA-B/B2M/HLA-C/HLA-A/PSME1/TAP1/PSMB8/PDIA3/TAPBP	9	3.42939
GO:0016032	BP	GO:0016032	viral process	16/202	421/18903	1.26e-05	0.00143274	0.00122751	HSP90AB1/IFI27/ISG15/PPIA/HSPA1A/IFIT1/IFITM1/ADAR/WWP1/PCBP2/SPCS1/VAMP8/BCL2/RNASEK/HACD3/PCBP1	16	2.84383
GO:0042776	BP	GO:0042776	proton motive force-driven mitochondrial ATP synthesis	6/202	67/18903	8.02e-05	0.00552437	0.00473301	NDUFB9/ATP5F1E/NDUFB4/NDUFB1/NDUFA1/ATP5ME	6	2.25772
GO:0035966	BP	GO:0035966	response to topologically incorrect protein	8/202	163/18903	0.000374123	0.0173091	0.0148296	HSP90AB1/XBP1/HSP90AA1/HSPA1A/TMBIM6/CREB3L4/CCND1/HSPA9	8	1.76173
GO:0140546	BP	GO:0140546	defense response to symbiont	11/202	305/18903	0.000457854	0.018905	0.0161969	IFI6/IFI27/ISG15/HSP90AA1/IFIT1/IFITM1/ADAR/PCBP2/CXCL9/VAMP8/BCL2	11	1.72342
GO:0072331	BP	GO:0072331	signal transduction by p53 class mediator	8/202	173/18903	0.000555968	0.0201987	0.0173053	MUC1/RPL26/NUPR1/RPL37/NPM1/HINT1/BCL2/RPS7	8	1.69468
GO:0071357	BP	GO:0071357	cellular response to type I interferon	5/202	77/18903	0.00140507	0.0350304	0.0300124	IFI27/ISG15/IFIT1/IFITM1/ADAR	5	1.45555
GO:0006898	BP	GO:0006898	receptor-mediated endocytosis	9/202	257/18903	0.00182977	0.0416257	0.0356629	B2M/APOC1/CD9/SDC1/GRB2/ARF1/RNASEK/PPT1/CTTN	9	1.38064
GO:0038127	BP	GO:0038127	ERBB signaling pathway	6/202	126/18903	0.00235541	0.0491153	0.0420797	IFI6/ERBB2/GPRC5A/GRB2/REPS2/VPS25	6	1.30878
GO:0071706	BP	GO:0071706	tumor necrosis factor superfamily cytokine production	7/190	189/18903	0.00305594	0.0294084	0.0230083	MIF/CCL19/CYBA/THBS1/HSPB1/CLU/GSTP1	7	-1.53153
GO:0032640	BP	GO:0032640	tumor necrosis factor production	7/190	184/18903	0.00263271	0.0269082	0.0210522	MIF/CCL19/CYBA/THBS1/HSPB1/CLU/GSTP1	7	-1.57012
GO:0007249	BP	GO:0007249	I-kappaB kinase/NF-kappaB signaling	9/190	288/18903	0.0026053	0.0268129	0.0209776	LGALS1/FLNA/CCL19/CCL21/EEF1D/HSPB1/GSTP1/S100A4/FKBP1A	9	-1.57166
GO:1903034	BP	GO:1903034	regulation of response to wounding	7/190	172/18903	0.00180031	0.0211158	0.0165204	FLNA/EMILIN1/ACTA2/SERPING1/THBS1/ANXA2/SPP1	7	-1.67539
GO:0071774	BP	GO:0071774	response to fibroblast growth factor	6/190	120/18903	0.00134917	0.0169446	0.013257	COL1A1/CCN2/THBS1/ZFP36L1/ZFP36L2/NR4A1	6	-1.77097
GO:0002449	BP	GO:0002449	lymphocyte mediated immunity	14/190	367/18903	2.17e-05	0.000755653	0.000591201	IGKC/IGHG3/IGHG4/IGLC2/IGLC1/IGHG1/C3/IGHA1/C1S/IGLC3/C1R/C1QA/SERPING1/CLU	14	-3.12168
GO:0070482	BP	GO:0070482	response to oxygen levels	14/190	337/18903	8.34e-06	0.000338793	0.000265062	COL1A1/CCN2/AQP1/FOS/CYBA/LMNA/MMP2/THBS1/CXCL12/ZFP36L1/ENO1/EGR1/NOP53/SOD2	14	-3.47007
GO:0050864	BP	GO:0050864	regulation of B cell activation	11/190	204/18903	7.13e-06	0.00030208	0.000236339	IGKC/IGHG3/IGHG4/IGLC2/IGLC1/IGHG1/MIF/IGHA1/IGLC3/ZFP36L1/ZFP36L2	11	-3.51988
GO:0006910	BP	GO:0006910	phagocytosis, recognition	9/190	103/18903	9.64e-07	6.52e-05	5.1e-05	IGKC/IGHG3/IGHG4/IGLC2/IGLC1/IGHG1/IGHA1/IGLC3/MFGE8	9	-4.18575
GO:0002253	BP	GO:0002253	activation of immune response	18/190	397/18903	1.13e-07	1.04e-05	8.17e-06	IGKC/IGHG3/IGHG4/IGLC2/IGLC1/IGHG1/C3/IGHA1/RPS3/C1S/IGLC3/C1R/C1QA/A2M/SERPING1/CLU/THY1/CD59	18	-4.98297
GO:0016064	BP	GO:0016064	immunoglobulin mediated immune response	14/190	215/18903	3.83e-08	4.54e-06	3.55e-06	IGKC/IGHG3/IGHG4/IGLC2/IGLC1/IGHG1/C3/IGHA1/C1S/IGLC3/C1R/C1QA/SERPING1/CLU	14	-5.34294
Domain 1 VS 0
Unnamed: 0	ONTOLOGY	ID	Description	GeneRatio	BgRatio	pvalue	p.adjust	qvalue	geneID	Count	logadjP
GO:0045333	BP	GO:0045333	cellular respiration	22/259	240/18903	2.25e-12	1.03e-09	9.09e-10	UQCRQ/NUPR1/COX6A1/COX7A2/ATP5F1E/COX7C/UQCRB/NDUFA1/NDUFA2/NDUFA4/CYC1/NDUFB9/NDUFC1/ATP5F1B/COX7B/UQCR11/CHCHD2/ATP5F1A/NDUFB10/ATP5PF/NDUFS6/PRELID1	22	8.98716
GO:0006986	BP	GO:0006986	response to unfolded protein	15/259	141/18903	9.87e-10	1.74e-07	1.54e-07	CCND1/AGR2/HSPB1/HSP90AA1/HSPA1A/HSP90AB1/XBP1/TMBIM6/RACK1/HSPA8/DNAJA1/HSPA9/HSPE1/CREB3L4/HSPH1	15	6.75945
GO:0042255	BP	GO:0042255	ribosome assembly	9/259	61/18903	1.38e-07	1.51e-05	1.34e-05	RPS27/RPS14/RPSA/NPM1/RPL38/RPL23A/RPLP0/RPL24/RPL6	9	4.82102
GO:0071353	BP	GO:0071353	cellular response to interleukin-4	7/259	33/18903	2.63e-07	2.39e-05	2.12e-05	TUBA1B/GATA3/HSP90AB1/XBP1/RPLP0/IMPDH2/FASN	7	4.6216
GO:0006457	BP	GO:0006457	protein folding	14/259	223/18903	2.58e-06	0.000195284	0.000172986	HSPB1/HSP90AA1/PPIA/HSPA1A/HSP90AB1/PTGES3/HSPA8/DNAJA1/FKBP4/PFDN5/HSPA9/HSPE1/HSPH1/DNAJC1	14	3.70933
GO:0051084	BP	GO:0051084	'de novo' post-translational protein folding	6/259	37/18903	1.02e-05	0.00059745	0.000529231	HSPA1A/PTGES3/HSPA8/HSPA9/HSPE1/HSPH1	6	3.2237
GO:0048144	BP	GO:0048144	fibroblast proliferation	9/259	103/18903	1.21e-05	0.000686361	0.00060799	FTH1/NUPR1/FN1/ESR1/PRDX1/PTGES3/BMI1/CKS1B/COL3A1	9	3.16345
GO:0030879	BP	GO:0030879	mammary gland development	8/259	138/18903	0.000639118	0.0196948	0.0174459	CCND1/GATA3/XBP1/ESR1/ELF3/RPLP0/FASN/NME1	8	1.70565
GO:0097237	BP	GO:0097237	cellular response to toxic substance	7/259	123/18903	0.00154111	0.0399422	0.0353814	TXN/SELENOW/NQO1/PRDX1/MGST3/PRDX6/SOD1	7	1.39857
GO:0033077	BP	GO:0033077	T cell differentiation in thymus	5/204	86/18903	0.00239271	0.0252774	0.019667	CD74/B2M/RPS6/ZFP36L2/ZFP36L1	5	-1.59727
GO:0048145	BP	GO:0048145	regulation of fibroblast proliferation	5/204	87/18903	0.00251674	0.0262487	0.0204227	CD74/S100A6/AQP1/GSTP1/SOD2	5	-1.58089
GO:0022600	BP	GO:0022600	digestive system process	5/204	106/18903	0.00585896	0.0490957	0.0381987	TFF3/SERPINA3/TYMP/AQP1/TFF1	5	-1.30896
GO:0048260	BP	GO:0048260	positive regulation of receptor-mediated endocytosis	6/204	53/18903	2.21e-05	0.000721412	0.000561292	C3/B2M/CCL19/CCL21/ANXA2/SFRP4	6	-3.14182
GO:0070555	BP	GO:0070555	response to interleukin-1	6/204	141/18903	0.00431149	0.0396583	0.030856	CCL19/CYBA/CCL21/MMP2/EGR1/CCL14	6	-1.40167
GO:0002456	BP	GO:0002456	T cell mediated immunity	7/204	113/18903	0.000226126	0.00436041	0.0033926	HLA-DRA/B2M/HLA-A/HLA-B/HLA-E/HLA-DRB1/CTSH	7	-2.36047
GO:0002706	BP	GO:0002706	regulation of lymphocyte mediated immunity	7/204	179/18903	0.00335104	0.0327009	0.0254428	C3/HLA-DRA/B2M/HLA-A/HLA-B/HLA-E/HLA-DRB1	7	-1.48544
GO:0002399	BP	GO:0002399	MHC class II protein complex assembly	8/204	16/18903	1.92e-12	2.56e-10	1.99e-10	HLA-DRA/B2M/HLA-DRB1/HLA-DRB5/HLA-DPB1/HLA-DPA1/HLA-DQB1/HLA-DMA	8	-9.59176
GO:0042129	BP	GO:0042129	regulation of T cell proliferation	9/204	182/18903	0.000164759	0.00346969	0.00269958	HLA-A/HLA-E/HLA-DRB1/CCL19/HLA-DPB1/HLA-DPA1/IL6ST/GPNMB/RPS3	9	-2.45971
GO:0043123	BP	GO:0043123	positive regulation of I-kappaB kinase/NF-kappaB signaling	9/204	189/18903	0.000218566	0.00424018	0.00329906	CD74/HLA-DRB1/CCL19/FLNA/LGALS1/CCL21/S100A4/FKBP1A/EEF1D	9	-2.37262
GO:0002495	BP	GO:0002495	antigen processing and presentation of peptide antigen via MHC class II	10/204	34/18903	1.8e-12	2.56e-10	1.99e-10	CD74/HLA-DRA/B2M/HLA-DRB1/HLA-DRB5/HLA-DPB1/HLA-DPA1/CTSD/HLA-DQB1/HLA-DMA	10	-9.59176
GO:0042098	BP	GO:0042098	T cell proliferation	10/204	212/18903	0.000105963	0.00262034	0.00203874	HLA-A/HLA-E/HLA-DRB1/CCL19/HLA-DPB1/RPS6/HLA-DPA1/IL6ST/GPNMB/RPS3	10	-2.58164
GO:0007249	BP	GO:0007249	I-kappaB kinase/NF-kappaB signaling	10/204	288/18903	0.00118745	0.0143979	0.0112022	CD74/HLA-DRB1/CCL19/FLNA/LGALS1/CCL21/GSTP1/S100A4/FKBP1A/EEF1D	10	-1.8417
GO:0001906	BP	GO:0001906	cell killing	11/204	189/18903	6.78e-06	0.000271459	0.000211207	IGHG1/C3/HLA-DRA/B2M/HLA-A/HLA-B/HLA-E/HLA-DRB1/LYZ/TYROBP/CTSH	11	-3.5663
GO:0050670	BP	GO:0050670	regulation of lymphocyte proliferation	11/204	239/18903	5.98e-05	0.00168034	0.00130738	CD74/HLA-A/HLA-E/HLA-DRB1/CCL19/HLA-DPB1/HLA-DPA1/IL6ST/TYROBP/GPNMB/RPS3	11	-2.7746
GO:0070661	BP	GO:0070661	leukocyte proliferation	13/204	348/18903	0.000109514	0.00267598	0.00208204	CD74/HLA-A/HLA-E/HLA-DRB1/CCL19/HLA-DPB1/RPS6/HLA-DPA1/GSTP1/IL6ST/TYROBP/GPNMB/RPS3	13	-2.57252
GO:0070372	BP	GO:0070372	regulation of ERK1 and ERK2 cascade	14/204	315/18903	8.76e-06	0.00033	0.000256756	CD74/APOE/HLA-DRB1/CCL19/FBLN1/CCN2/CCL21/CCN1/EMILIN1/GSTP1/ACTA2/GPNMB/GNAI2/CCL14	14	-3.48149
GO:0050900	BP	GO:0050900	leukocyte migration	15/204	398/18903	2.92e-05	0.000908689	0.000707002	CD74/APOD/CCL19/CCL21/EMILIN1/CXCL12/MMP2/PECAM1/RARRES2/NBL1/PLEC/MYH9/DUSP1/CCL14/THY1	15	-3.04158
GO:0019882	BP	GO:0019882	antigen processing and presentation	17/204	108/18903	2.17e-15	7.72e-13	6.01e-13	CD74/HLA-DRA/B2M/HLA-A/HLA-B/HLA-E/HLA-DRB1/HLA-DRB5/CCL19/HLA-DPB1/CCL21/HLA-DPA1/CTSD/HLA-DQB1/TAPBP/CTSH/HLA-DMA	17	-12.1124
GO:0002683	BP	GO:0002683	negative regulation of immune system process	19/204	449/18903	4.39e-07	2.42e-05	1.88e-05	CD74/HLA-A/HLA-B/HLA-E/HLA-DRB1/APOD/ISG15/A2M/SAMHD1/SERPING1/CCL21/EMILIN1/CXCL12/NBL1/TYROBP/GPNMB/DUSP1/TMEM176B/THY1	19	-4.61618
GO:0002253	BP	GO:0002253	activation of immune response	25/204	397/18903	1.33e-12	2.02e-10	1.57e-10	IGKC/IGHG3/IGHG4/IGLC2/IGHG1/C3/IGLC1/HLA-A/IGHA1/HLA-DRB1/IGHM/C1QA/C1S/A2M/C1R/IGLC3/HLA-DPB1/C1QB/SERPING1/TRBC2/TYROBP/HLA-DQB1/RPS3/CFB/THY1	25	-9.69465
Domain 2 VS 1
Unnamed: 0	ONTOLOGY	ID	Description	GeneRatio	BgRatio	pvalue	p.adjust	qvalue	geneID	Count	logadjP
GO:0009060	BP	GO:0009060	aerobic respiration	17/196	196/18614	2.95e-11	1.7e-08	1.45e-08	COX6C/COX7C/NDUFB9/UQCRQ/ATP5F1E/UQCRB/NUPR1/COX6A1/NDUFB4/UQCR11/NDUFB1/NDUFA1/COX7A2/ATP5ME/UQCR10/NDUFA4/COX4I1	17	7.76963
GO:0019883	BP	GO:0019883	antigen processing and presentation of endogenous antigen	6/196	32/18614	9.11e-07	0.000163947	0.000140158	HLA-B/B2M/HLA-C/HLA-A/TAP1/TAPBP	6	3.7853
GO:0016032	BP	GO:0016032	viral process	16/196	426/18614	1.2e-05	0.00132691	0.00113437	HSP90AB1/IFI27/ISG15/PPIA/HSPA1A/IFITM1/IFIT1/ADAR/WWP1/PCBP2/SPCS1/VAMP8/RNASEK/BCL2/HACD3/PCBP1	16	2.87716
GO:1902600	BP	GO:1902600	proton transmembrane transport	9/196	143/18614	2.1e-05	0.00177498	0.00151742	ATP5F1E/ATP5MC2/COX17/ATP5ME/RNASEK/ATP6V1G1/UQCR10/NDUFA4/COX4I1	9	2.75081
GO:0035966	BP	GO:0035966	response to topologically incorrect protein	8/196	164/18614	0.000352693	0.0166517	0.0142355	HSP90AB1/XBP1/HSP90AA1/HSPA1A/TMBIM6/CREB3L4/CCND1/HSPA9	8	1.77854
GO:0006457	BP	GO:0006457	protein folding	9/196	220/18614	0.000554319	0.0205496	0.0175678	B2M/HSP90AB1/HSP90AA1/PPIA/HSPA1A/PDIA3/FKBP4/HSPA9/CCT3	9	1.6872
GO:0060562	BP	GO:0060562	epithelial tube morphogenesis	11/196	334/18614	0.00085564	0.0254046	0.0217183	PBX1/PFN1/GATA3/DDR1/SDC4/IFT122/FOXA1/SPINT2/BCL2/RPS7/RHOB	11	1.59509
GO:0007043	BP	GO:0007043	cell-cell junction assembly	7/196	157/18614	0.00139132	0.0348435	0.0297876	ACTG1/CLDN7/JUP/CD9/ZNF703/CDH1/CLDN4	7	1.45788
GO:0006959	BP	GO:0006959	humoral immune response	15/187	250/18614	3.62e-08	5.87e-06	4.59e-06	C3/IGHA1/RPS19/C1S/RPL39/C1R/A2M/C1QA/CXCL14/FAU/SERPING1/JCHAIN/RARRES2/CLU/CD59	15	-5.23104
GO:0061448	BP	GO:0061448	connective tissue development	13/187	275/18614	4.38e-06	0.000266824	0.000208488	MGP/TIMP1/COL1A1/SFRP2/BGN/COL3A1/CCN2/ACTA2/CCN1/EFEMP1/EGR1/SERPINH1/LTBP3	13	-3.57377
GO:0070482	BP	GO:0070482	response to oxygen levels	14/187	333/18614	7.21e-06	0.000383053	0.000299305	COL1A1/CCN2/AQP1/FOS/CYBA/LMNA/MMP2/THBS1/CXCL12/ZFP36L1/ENO1/EGR1/NOP53/SOD2	14	-3.41674
GO:1905517	BP	GO:1905517	macrophage migration	6/187	61/18614	3.33e-05	0.00119459	0.000933417	MIF/RPL13A/EMILIN1/MMP2/THBS1/RARRES2	6	-2.92278
GO:0009743	BP	GO:0009743	response to carbohydrate	10/187	234/18614	0.000131952	0.00341206	0.00266607	COL6A2/CCN2/CYBA/TXNIP/THBS1/ZFP36L1/SERPINF1/EGR1/RACK1/SOD2	10	-2.46698
GO:0007229	BP	GO:0007229	integrin-mediated signaling pathway	7/187	112/18614	0.000137565	0.00346522	0.00270762	TIMP1/FLNA/COL3A1/CCN2/CD63/THY1/FN1	7	-2.46027
GO:0043122	BP	GO:0043122	regulation of I-kappaB kinase/NF-kappaB signaling	9/187	258/18614	0.00122534	0.0168096	0.0131345	LGALS1/FLNA/CCL19/CCL21/EEF1D/HSPB1/S100A4/GSTP1/FKBP1A	9	-1.77444
GO:0021782	BP	GO:0021782	glial cell development	6/187	119/18614	0.00128791	0.0173423	0.0135507	VIM/C1QA/LRP1/CLU/PLEC/MXRA8	6	-1.76089
GO:0032640	BP	GO:0032640	tumor necrosis factor production	7/187	185/18614	0.00270324	0.0282513	0.0220746	MIF/CCL19/CYBA/THBS1/CLU/HSPB1/GSTP1	7	-1.54896
GO:0006909	BP	GO:0006909	phagocytosis	8/187	236/18614	0.00271137	0.0282513	0.0220746	C3/CYBA/THBS1/GSN/LRP1/MFGE8/PECAM1/RACK1	8	-1.54896
GO:0034341	BP	GO:0034341	response to type II interferon	6/187	139/18614	0.00282755	0.0289661	0.0226332	VIM/RPL13A/CCL19/CCL21/GSN/IFITM2	6	-1.53811
